# Supplementary material for: Clinical reasoning education in the clerkship years: A cross-disciplinary national needs assessment
Source: PLoS One. 2022 Aug 18;17(8):e0273250. doi: 10.1371/journal.pone.0273250 (PMC9387845; doi:10.1371/journal.pone.0273250)
Supplement: S1 Dataset — (XLSX) [file pone.0273250.s004.xlsx]

## Sheet: Sheet1
q1_1	q1_2	q1_3	q1_4	q1_5	q1_6	q1_7	q2_1	q2_2	q2_3	q2_4	q2_5	q2_6	q2_7	q3	q4_1	q4_2	q4_3	q4_4	q6_1	q6_2	q6_3	q6_4	q6_5	q6_6	q6_7	q7	role	role2	length	org	q1_1_ei	q1_2_ei	q1_3_ei	q1_4_ei	q1_5_ei	q1_6_ei	q1_7_ei	q4_1_mi	q4_2_mi	q4_3_mi	q4_4_mi	q1_1_imp	q1_2_imp	q1_3_imp	q1_4_imp	q1_5_imp	q1_6_imp	q1_7_imp	role3
Extremely important	Extremely important	Extremely important	Not sure or unfamiliar with the concept	Moderately important	Not sure or unfamiliar with the concept	Moderately important	Covered in my clerkship	Covered in my clerkship	Not sure or unfamiliar with the concept	Not sure or unfamiliar with the concept	Not sure or unfamiliar with the concept	Not sure or unfamiliar with the concept	Not sure or unfamiliar with the concept	More than 4 hours	Somewhat of an impediment	Somewhat of an impediment	A major impediment	A major impediment	Extremely important	Extremely important	Not sure or unfamiliar with the concept	Not sure or unfamiliar with the concept	Not sure or unfamiliar with the concept	Not sure or unfamiliar with the concept	Not sure or unfamiliar with the concept	Extremely familiar	clerkship director, pre-clinical neuroscience course co-director, residency program director	1	less than 6 weeks	Neurology	Yes	Yes	Yes	No	No	No	No	No	No	Yes	Yes	4	4	4		3		3	1
Extremely important	Extremely important	Not at all important	Not sure or unfamiliar with the concept	Not at all important	Moderately important	Extremely important	Covered in my clerkship	Covered in my clerkship	Covered in the overall clerskhips but not in my curriculum	Covered in my clerkship	Covered in the overall clerskhips but not in my curriculum	Covered in the overall clerskhips but not in my curriculum	Covered in my clerkship	1-4 hours	A major impediment	Not at all an impediment	Not at all an impediment	Not at all an impediment	Moderately important	Moderately important	Extremely important	Not at all important	Moderately important	Moderately important	Moderately important	Slightly familiar	Clerkship Director	1	less than 6 weeks	Neurology	Yes	Yes	No	No	No	No	Yes	Yes	No	No	No	4	4	2		2	3	4	1
Extremely important	Extremely important	Extremely important	Moderately important	Extremely important	Moderately important	Extremely important	Covered in my clerkship	Covered in my clerkship	Covered in my clerkship	Covered in the overall clerskhips but not in my curriculum	Covered in the overall clerskhips but not in my curriculum	Covered in the overall clerskhips but not in my curriculum	Covered in my clerkship	More than 4 hours	Somewhat of an impediment	Not at all an impediment	Not at all an impediment	Somewhat of an impediment	Extremely important	Moderately important	Moderately important	Extremely important	Extremely important	Extremely important	Extremely important	Moderately familiar	clerkship director, on med school curriculum committee	1	less than 6 weeks	Neurology	Yes	Yes	Yes	No	Yes	No	Yes	No	No	No	No	4	4	4	3	4	3	4	1
Extremely important	Extremely important	Extremely important	Extremely important	Extremely important	Moderately important	Extremely important	Covered in my clerkship	Covered in my clerkship	Covered in my clerkship	Covered in my clerkship	Covered in my clerkship	Covered in my clerkship	Covered in my clerkship	More than 4 hours	A major impediment	Somewhat of an impediment	Somewhat of an impediment	A major impediment	Moderately important	Moderately important	Moderately important	Moderately important	Moderately important	Moderately important	Extremely important	Moderately familiar	Clerkship Director	1	less than 6 weeks	Neurology	Yes	Yes	Yes	Yes	Yes	No	Yes	Yes	No	No	Yes	4	4	4	4	4	3	4	1
Extremely important	Extremely important	Extremely important	Extremely important	Extremely important	Extremely important	Extremely important	Covered in the overall clerskhips but not in my curriculum	Covered in the overall clerskhips but not in my curriculum	Not covered in the overall clerkship curriculum at all	Not covered in the overall clerkship curriculum at all	Not covered in the overall clerkship curriculum at all	Not covered in the overall clerkship curriculum at all	Not covered in the overall clerkship curriculum at all	Less than 1 hour	Somewhat of an impediment	Somewhat of an impediment	Not at all an impediment	Somewhat of an impediment	Extremely important	Extremely important	Extremely important	Extremely important	Extremely important	Extremely important	Extremely important	Slightly familiar	Clerkship Director	1	less than 6 weeks	Neurology	Yes	Yes	Yes	Yes	Yes	Yes	Yes	No	No	No	No	4	4	4	4	4	4	4	1
Moderately important	Extremely important	Extremely important	Moderately important	Moderately important	Not at all important	Extremely important	Not sure or unfamiliar with the concept	Not sure or unfamiliar with the concept	Not sure or unfamiliar with the concept	Not sure or unfamiliar with the concept	Not sure or unfamiliar with the concept	Not sure or unfamiliar with the concept	Covered in my clerkship		Somewhat of an impediment	Not at all an impediment	Not at all an impediment	A major impediment	Extremely important	Extremely important	Extremely important	Extremely important	Extremely important	Extremely important	Extremely important	Slightly familiar	Clerkship director	1	6 weeks to 8 weeks	STFM	No	Yes	Yes	No	No	No	Yes	No	No	No	Yes	3	4	4	3	3	2	4	1
Moderately important	Moderately important	Extremely important	Extremely important	Extremely important	Moderately important	Extremely important	Covered in my clerkship	Covered in my clerkship	Covered in my clerkship	Covered in my clerkship	Covered in my clerkship	Covered in my clerkship	Covered in my clerkship	More than 4 hours	A major impediment	Not at all an impediment	Not at all an impediment	Not at all an impediment	Extremely important	Extremely important	Moderately important	Moderately important	Moderately important	Moderately important	Moderately important	Moderately familiar	Oversee clerkship director	2		STFM	No	No	Yes	Yes	Yes	No	Yes	Yes	No	No	No	3	3	4	4	4	3	4	2
Moderately important	Extremely important	Moderately important	Moderately important	Extremely important	Extremely important	Extremely important	Not covered in the overall clerkship curriculum at all	Covered in my clerkship	Not covered in the overall clerkship curriculum at all	Not covered in the overall clerkship curriculum at all	Covered in my clerkship	Covered in my clerkship	Covered in my clerkship	Less than 1 hour	A major impediment	Not at all an impediment	Not at all an impediment	Not at all an impediment	Moderately important	Moderately important	Moderately important	Not at all important	Moderately important	Extremely important	Extremely important	Slightly familiar	clerkship director	1	less than 6 weeks	STFM	No	Yes	No	No	Yes	Yes	Yes	Yes	No	No	No	3	4	3	3	4	4	4	1
Moderately important	Moderately important	Extremely important	Extremely important	Moderately important	Extremely important	Extremely important	Covered in my clerkship	Covered in my clerkship	Covered in my clerkship	Covered in the overall clerskhips but not in my curriculum	Covered in the overall clerskhips but not in my curriculum	Covered in my clerkship	Covered in my clerkship	1-4 hours	Somewhat of an impediment	Not at all an impediment	Somewhat of an impediment	Somewhat of an impediment	Extremely important	Extremely important	Extremely important	Extremely important	Extremely important	Extremely important	Extremely important	Extremely familiar	Co-Clerkship director; preclinical course director	1	other	STFM	No	No	Yes	Yes	No	Yes	Yes	No	No	No	No	3	3	4	4	3	4	4	1
Extremely important	Extremely important	Extremely important	Extremely important	Extremely important	Extremely important	Extremely important	Not sure or unfamiliar with the concept	Not sure or unfamiliar with the concept	Not sure or unfamiliar with the concept	Not sure or unfamiliar with the concept	Covered in my clerkship	Covered in my clerkship	Not sure or unfamiliar with the concept	Less than 1 hour	Somewhat of an impediment	Somewhat of an impediment	Not at all an impediment	A major impediment	Extremely important	Extremely important	Extremely important	Extremely important	Extremely important	Extremely important	Extremely important	Not at all familiar	clerkship director	1	6 weeks to 8 weeks	STFM	Yes	Yes	Yes	Yes	Yes	Yes	Yes	No	No	No	Yes	4	4	4	4	4	4	4	1
Moderately important	Extremely important	Extremely important	Moderately important	Extremely important	Extremely important	Extremely important	Covered in the overall clerskhips but not in my curriculum	Covered in my clerkship	Covered in my clerkship	Covered in the overall clerskhips but not in my curriculum	Covered in my clerkship	Covered in the overall clerskhips but not in my curriculum	Covered in my clerkship		Somewhat of an impediment	Somewhat of an impediment	Not at all an impediment	A major impediment	Not at all important	Moderately important	Moderately important	Moderately important	Not at all important	Moderately important	Moderately important	Slightly familiar	clerkship director	1	less than 6 weeks	STFM	No	Yes	Yes	No	Yes	Yes	Yes	No	No	No	Yes	3	4	4	3	4	4	4	1
Extremely important	Extremely important	Extremely important	Extremely important	Not sure or unfamiliar with the concept	Not sure or unfamiliar with the concept	Not sure or unfamiliar with the concept	Covered in my clerkship	Covered in my clerkship	Covered in the overall clerskhips but not in my curriculum	Not sure or unfamiliar with the concept		Covered in the overall clerskhips but not in my curriculum	Not sure or unfamiliar with the concept	More than 4 hours					Moderately important	Moderately important	Moderately important	Moderately important	Moderately important		Not sure or unfamiliar with the concept	Slightly familiar	Clerkship director	1	6 weeks to 8 weeks	STFM	Yes	Yes	Yes	Yes	No	No	No	No	No	No	No	4	4	4	4				1
Extremely important	Extremely important	Moderately important	Extremely important		Not sure or unfamiliar with the concept	Moderately important	Not sure or unfamiliar with the concept	Covered in my clerkship	Covered in the overall clerskhips but not in my curriculum	Covered in the overall clerskhips but not in my curriculum	Not sure or unfamiliar with the concept	Not sure or unfamiliar with the concept	Not sure or unfamiliar with the concept	Less than 1 hour	A major impediment	Not at all an impediment	Not at all an impediment	Somewhat of an impediment	Extremely important	Extremely important	Moderately important	Moderately important	Moderately important	Moderately important	Moderately important	Not at all familiar	clerksip director	1	6 weeks to 8 weeks	STFM	Yes	Yes	No	Yes	No	No	No	Yes	No	No	No	4	4	3	4			3	1
Extremely important	Extremely important	Extremely important	Moderately important	Moderately important	Moderately important	Moderately important	Covered in my clerkship	Covered in my clerkship	Covered in my clerkship	Not sure or unfamiliar with the concept	Not sure or unfamiliar with the concept	Covered in my clerkship	Not sure or unfamiliar with the concept	Less than 1 hour	A major impediment	Not at all an impediment	Not at all an impediment	Somewhat of an impediment	Extremely important	Extremely important	Extremely important	Extremely important	Extremely important	Extremely important	Extremely important	Extremely familiar	Clerkship director	1	less than 6 weeks	STFM	Yes	Yes	Yes	No	No	No	No	Yes	No	No	No	4	4	4	3	3	3	3	1
Extremely important	Extremely important	Moderately important	Extremely important	Extremely important	Moderately important	Extremely important	Covered in my clerkship	Covered in my clerkship	Covered in my clerkship	Covered in my clerkship	Covered in my clerkship	Covered in my clerkship	Covered in my clerkship	More than 4 hours	Not at all an impediment	Not at all an impediment	Not at all an impediment	Somewhat of an impediment	Extremely important	Extremely important	Extremely important	Extremely important	Extremely important	Extremely important	Extremely important	Slightly familiar	Clerkship Director	1	6 weeks to 8 weeks	STFM	Yes	Yes	No	Yes	Yes	No	Yes	No	No	No	No	4	4	3	4	4	3	4	1
Extremely important	Extremely important	Extremely important	Moderately important	Extremely important	Moderately important	Extremely important	Covered in my clerkship	Covered in my clerkship	Covered in my clerkship	Not covered in the overall clerkship curriculum at all	Covered in my clerkship	Covered in the overall clerskhips but not in my curriculum	Covered in my clerkship	1-4 hours	Somewhat of an impediment	Somewhat of an impediment	Somewhat of an impediment	Somewhat of an impediment	Moderately important	Extremely important	Extremely important	Moderately important	Moderately important	Not at all important	Moderately important	Not at all familiar	Clerkship Director	1	more than 8 weeks	STFM	Yes	Yes	Yes	No	Yes	No	Yes	No	No	No	No	4	4	4	3	4	3	4	1
Extremely important	Extremely important	Extremely important	Moderately important	Extremely important	Extremely important	Extremely important	Covered in my clerkship	Covered in my clerkship	Covered in my clerkship	Covered in the overall clerskhips but not in my curriculum	Covered in the overall clerskhips but not in my curriculum	Covered in my clerkship	Covered in the overall clerskhips but not in my curriculum		Not at all an impediment	Not at all an impediment	Not at all an impediment	Not at all an impediment	Extremely important	Not at all important	Not at all important	Not at all important	Not at all important	Extremely important	Moderately important	Not at all familiar	clerkship director	1	6 weeks to 8 weeks	STFM	Yes	Yes	Yes	No	Yes	Yes	Yes	No	No	No	No	4	4	4	3	4	4	4	1
Extremely important	Extremely important	Extremely important	Extremely important	Extremely important	Extremely important	Extremely important	Covered in my clerkship	Covered in my clerkship	Not covered in the overall clerkship curriculum at all	Not covered in the overall clerkship curriculum at all	Not covered in the overall clerkship curriculum at all	Not covered in the overall clerkship curriculum at all	Not covered in the overall clerkship curriculum at all	Less than 1 hour	A major impediment	Not at all an impediment	Somewhat of an impediment	A major impediment	Extremely important	Extremely important	Extremely important	Extremely important	Extremely important	Extremely important	Extremely important	Slightly familiar	clerkship director	1	other	STFM	Yes	Yes	Yes	Yes	Yes	Yes	Yes	Yes	No	No	Yes	4	4	4	4	4	4	4	1
Not at all important	Moderately important	Moderately important	Not at all important	Not sure or unfamiliar with the concept	Not at all important	Not at all important	Covered in the overall clerskhips but not in my curriculum	Covered in the overall clerskhips but not in my curriculum		Covered in the overall clerskhips but not in my curriculum	Not covered in the overall clerkship curriculum at all	Not covered in the overall clerkship curriculum at all	Not covered in the overall clerkship curriculum at all		Not at all an impediment	Not at all an impediment	Not at all an impediment	Not at all an impediment	Moderately important	Moderately important				Moderately important	Moderately important	Slightly familiar	Clerkship Director	1	6 weeks to 8 weeks	STFM	No	No	No	No	No	No	No	No	No	No	No	2	3	3	2		2	2	1
Extremely important	Extremely important	Extremely important	Moderately important	Moderately important	Extremely important	Moderately important	Covered in my clerkship	Covered in my clerkship	Covered in my clerkship	Covered in the overall clerskhips but not in my curriculum	Covered in the overall clerskhips but not in my curriculum	Not covered in the overall clerkship curriculum at all	Covered in the overall clerskhips but not in my curriculum	1-4 hours	A major impediment	Somewhat of an impediment	Not at all an impediment	A major impediment	Extremely important	Extremely important	Extremely important	Extremely important	Extremely important	Extremely important	Moderately important	Not at all familiar	CD	1	6 weeks to 8 weeks	STFM	Yes	Yes	Yes	No	No	Yes	No	Yes	No	No	Yes	4	4	4	3	3	4	3	1
Moderately important	Extremely important	Moderately important	Moderately important	Moderately important	Extremely important	Moderately important	Covered in my clerkship	Covered in my clerkship	Covered in my clerkship	Covered in the overall clerskhips but not in my curriculum	Covered in the overall clerskhips but not in my curriculum	Covered in my clerkship	Covered in my clerkship	More than 4 hours	Somewhat of an impediment	Not at all an impediment	Not at all an impediment	Not at all an impediment	Moderately important	Moderately important	Not at all important	Not sure or unfamiliar with the concept	Not sure or unfamiliar with the concept	Moderately important	Moderately important	Slightly familiar	clerkship director	1	less than 6 weeks	STFM	No	Yes	No	No	No	Yes	No	No	No	No	No	3	4	3	3	3	4	3	1
Extremely important	Extremely important	Moderately important	Not at all important	Extremely important	Moderately important	Moderately important	Covered in my clerkship	Covered in the overall clerskhips but not in my curriculum	Covered in my clerkship	Not sure or unfamiliar with the concept	Covered in my clerkship	Covered in the overall clerskhips but not in my curriculum	Not sure or unfamiliar with the concept	More than 4 hours	Somewhat of an impediment	Not at all an impediment	Somewhat of an impediment	Not at all an impediment	Extremely important	Moderately important	Extremely important	Not at all important	Extremely important	Moderately important	Moderately important	Moderately familiar	clerkship director	1	less than 6 weeks	STFM	Yes	Yes	No	No	Yes	No	No	No	No	No	No	4	4	3	2	4	3	3	1
Not sure or unfamiliar with the concept	Extremely important	Extremely important	Extremely important	Not sure or unfamiliar with the concept	Not sure or unfamiliar with the concept	Not sure or unfamiliar with the concept	Not sure or unfamiliar with the concept	Covered in my clerkship	Covered in my clerkship	Covered in my clerkship	Not sure or unfamiliar with the concept	Not sure or unfamiliar with the concept	Not sure or unfamiliar with the concept	1-4 hours	Somewhat of an impediment	Somewhat of an impediment	Somewhat of an impediment	Somewhat of an impediment								Not at all familiar			6 weeks to 8 weeks	STFM	No	Yes	Yes	Yes	No	No	No	No	No	No	No		4	4	4
Extremely important	Extremely important	Extremely important	Moderately important	Extremely important	Moderately important	Extremely important	Covered in my clerkship	Covered in the overall clerskhips but not in my curriculum	Covered in the overall clerskhips but not in my curriculum	Covered in the overall clerskhips but not in my curriculum	Covered in my clerkship	Covered in the overall clerskhips but not in my curriculum	Covered in the overall clerskhips but not in my curriculum	1-4 hours	A major impediment	Somewhat of an impediment	Not at all an impediment	Somewhat of an impediment	Extremely important	Extremely important	Extremely important	Extremely important	Extremely important	Extremely important	Extremely important	Moderately familiar	clerkship director	1	6 weeks to 8 weeks	STFM	Yes	Yes	Yes	No	Yes	No	Yes	Yes	No	No	No	4	4	4	3	4	3	4	1
Moderately important	Moderately important	Moderately important	Moderately important	Moderately important	Not at all important	Extremely important	Not covered in the overall clerkship curriculum at all	Not covered in the overall clerkship curriculum at all	Covered in my clerkship	Not covered in the overall clerkship curriculum at all	Not covered in the overall clerkship curriculum at all	Covered in the overall clerskhips but not in my curriculum	Not covered in the overall clerkship curriculum at all	Less than 1 hour	A major impediment	Not at all an impediment	Somewhat of an impediment	Not at all an impediment	Moderately important	Extremely important	Extremely important	Moderately important	Extremely important	Extremely important	Extremely important	Slightly familiar	clerkship director	1	less than 6 weeks	STFM	No	No	No	No	No	No	Yes	Yes	No	No	No	3	3	3	3	3	2	4	1
Moderately important	Extremely important	Extremely important	Extremely important	Moderately important	Extremely important	Not at all important	Covered in my clerkship	Covered in my clerkship	Covered in my clerkship	Not sure or unfamiliar with the concept	Not sure or unfamiliar with the concept	Covered in my clerkship	Not sure or unfamiliar with the concept	1-4 hours																STFM	No	Yes	Yes	Yes	No	Yes	No	No	No	No	No	3	4	4	4	3	4	2
Moderately important	Extremely important	Moderately important	Not sure or unfamiliar with the concept	Not sure or unfamiliar with the concept	Not sure or unfamiliar with the concept	Not at all important	Covered in the overall clerskhips but not in my curriculum	Covered in the overall clerskhips but not in my curriculum	Covered in the overall clerskhips but not in my curriculum	Not sure or unfamiliar with the concept	Not sure or unfamiliar with the concept		Covered in the overall clerskhips but not in my curriculum	1-4 hours	Somewhat of an impediment	Not at all an impediment	Not at all an impediment	Somewhat of an impediment	Moderately important	Moderately important	Not at all important	Not at all important	Not at all important	Not at all important	Not at all important	Slightly familiar	Clerkship Director	1	other	STFM	No	Yes	No	No	No	No	No	No	No	No	No	3	4	3				2	1
Moderately important	Moderately important	Moderately important	Moderately important	Moderately important	Moderately important	Moderately important	Covered in my clerkship	Not sure or unfamiliar with the concept	Covered in my clerkship	Not covered in the overall clerkship curriculum at all	Not covered in the overall clerkship curriculum at all	Not covered in the overall clerkship curriculum at all	Covered in my clerkship	1-4 hours																STFM	No	No	No	No	No	No	No	No	No	No	No	3	3	3	3	3	3	3
Moderately important	Extremely important	Moderately important	Extremely important	Extremely important	Moderately important	Extremely important	Not covered in the overall clerkship curriculum at all	Covered in my clerkship	Covered in my clerkship	Covered in the overall clerskhips but not in my curriculum	Covered in my clerkship	Covered in the overall clerskhips but not in my curriculum	Covered in my clerkship	1-4 hours	Somewhat of an impediment	Not at all an impediment	Somewhat of an impediment	Somewhat of an impediment	Moderately important	Extremely important	Extremely important	Extremely important	Extremely important	Extremely important	Extremely important	Slightly familiar	clerkship director	1	less than 6 weeks	STFM	No	Yes	No	Yes	Yes	No	Yes	No	No	No	No	3	4	3	4	4	3	4	1
Moderately important	Moderately important	Moderately important	Moderately important	Moderately important	Extremely important	Extremely important	Not covered in the overall clerkship curriculum at all	Covered in my clerkship	Covered in my clerkship	Covered in my clerkship	Not sure or unfamiliar with the concept	Covered in my clerkship	Not sure or unfamiliar with the concept	1-4 hours	Somewhat of an impediment	Not at all an impediment	Not at all an impediment	Not at all an impediment	Extremely important	Extremely important	Extremely important	Extremely important	Extremely important	Extremely important	Extremely important	Moderately familiar			other	STFM	No	No	No	No	No	Yes	Yes	No	No	No	No	3	3	3	3	3	4	4
Extremely important	Extremely important	Moderately important	Not at all important	Extremely important	Extremely important	Extremely important	Not sure or unfamiliar with the concept	Covered in my clerkship	Not sure or unfamiliar with the concept	Not sure or unfamiliar with the concept	Covered in my clerkship	Covered in my clerkship	Covered in my clerkship	Less than 1 hour	Somewhat of an impediment	Not at all an impediment	Somewhat of an impediment	Somewhat of an impediment	Moderately important	Moderately important	Moderately important	Not sure or unfamiliar with the concept	Moderately important	Moderately important	Extremely important	Not at all familiar	Clerkship Director/VC Curriculum Committee	1	6 weeks to 8 weeks	STFM	Yes	Yes	No	No	Yes	Yes	Yes	No	No	No	No	4	4	3	2	4	4	4	1
Extremely important	Extremely important	Extremely important	Extremely important	Moderately important	Moderately important	Not at all important	Covered in my clerkship	Covered in my clerkship	Covered in my clerkship	Covered in my clerkship	Covered in my clerkship	Covered in my clerkship	Covered in my clerkship	More than 4 hours	Not at all an impediment	Not at all an impediment	Not at all an impediment	Not at all an impediment	Extremely important	Extremely important	Extremely important	Extremely important	Moderately important	Moderately important	Not at all important	Slightly familiar	Former Clerkship Director	2	6 weeks to 8 weeks	STFM	Yes	Yes	Yes	Yes	No	No	No	No	No	No	No	4	4	4	4	3	3	2	2
Extremely important	Extremely important	Extremely important	Moderately important	Extremely important	Extremely important	Extremely important	Not covered in the overall clerkship curriculum at all	Not sure or unfamiliar with the concept	Not sure or unfamiliar with the concept	Not sure or unfamiliar with the concept	Not sure or unfamiliar with the concept	Covered in my clerkship	Not sure or unfamiliar with the concept		Somewhat of an impediment	Somewhat of an impediment	Not at all an impediment	A major impediment	Moderately important	Extremely important	Moderately important	Not at all important	Moderately important	Not at all important	Moderately important	Extremely familiar	Pre-clinical course director	3	less than 6 weeks	STFM	Yes	Yes	Yes	No	Yes	Yes	Yes	No	No	No	Yes	4	4	4	3	4	4	4	2
Moderately important	Extremely important	Moderately important	Moderately important	Extremely important	Extremely important	Extremely important	Not covered in the overall clerkship curriculum at all	Not covered in the overall clerkship curriculum at all	Covered in the overall clerskhips but not in my curriculum	Not covered in the overall clerkship curriculum at all	Covered in the overall clerskhips but not in my curriculum	Covered in my clerkship	Covered in the overall clerskhips but not in my curriculum	Less than 1 hour	Somewhat of an impediment	Somewhat of an impediment	Somewhat of an impediment	Somewhat of an impediment	Moderately important	Extremely important	Extremely important	Moderately important	Moderately important	Extremely important	Extremely important	Moderately familiar	Associate clerkship director	1	6 weeks to 8 weeks	STFM	No	Yes	No	No	Yes	Yes	Yes	No	No	No	No	3	4	3	3	4	4	4	1
Extremely important	Extremely important	Extremely important	Extremely important	Moderately important	Extremely important	Moderately important	Covered in my clerkship	Covered in my clerkship	Covered in my clerkship	Covered in my clerkship	Not sure or unfamiliar with the concept	Covered in my clerkship	Covered in my clerkship	More than 4 hours	Somewhat of an impediment	Not at all an impediment	Not at all an impediment	Somewhat of an impediment	Moderately important	Moderately important	Moderately important	Moderately important	Not sure or unfamiliar with the concept	Moderately important	Moderately important	Moderately familiar	Chair of third and fourth year curriculum committee, former clerkship director, former director of first year clinical skills course	2	6 weeks to 8 weeks	STFM	Yes	Yes	Yes	Yes	No	Yes	No	No	No	No	No	4	4	4	4	3	4	3	2
Moderately important	Extremely important	Moderately important	Extremely important	Extremely important	Extremely important	Extremely important	Covered in the overall clerskhips but not in my curriculum	Covered in my clerkship	Covered in the overall clerskhips but not in my curriculum	Covered in the overall clerskhips but not in my curriculum	Covered in the overall clerskhips but not in my curriculum	Covered in the overall clerskhips but not in my curriculum	Covered in my clerkship	1-4 hours	A major impediment	Somewhat of an impediment	Not at all an impediment	Somewhat of an impediment	Moderately important	Extremely important	Extremely important	Extremely important	Moderately important	Extremely important	Extremely important	Slightly familiar	clerkship director	1	less than 6 weeks	STFM	No	Yes	No	Yes	Yes	Yes	Yes	Yes	No	No	No	3	4	3	4	4	4	4	1
Extremely important	Extremely important	Extremely important	Extremely important	Extremely important	Extremely important	Extremely important	Not covered in the overall clerkship curriculum at all	Covered in my clerkship	Not covered in the overall clerkship curriculum at all	Not covered in the overall clerkship curriculum at all	Not covered in the overall clerkship curriculum at all	Not covered in the overall clerkship curriculum at all	Not covered in the overall clerkship curriculum at all	Less than 1 hour	Somewhat of an impediment	Not at all an impediment	Not at all an impediment	Not at all an impediment	Extremely important	Extremely important	Extremely important	Extremely important	Extremely important	Extremely important	Extremely important	Extremely familiar	clinical assistant dean	2	other	STFM	Yes	Yes	Yes	Yes	Yes	Yes	Yes	No	No	No	No	4	4	4	4	4	4	4	2
Not at all important	Not at all important	Moderately important	Moderately important	Not at all important	Moderately important	Moderately important	Not sure or unfamiliar with the concept	Not sure or unfamiliar with the concept	Not sure or unfamiliar with the concept	Not sure or unfamiliar with the concept	Not sure or unfamiliar with the concept	Not sure or unfamiliar with the concept	Not sure or unfamiliar with the concept		Somewhat of an impediment	Not at all an impediment	Not at all an impediment	Somewhat of an impediment	Extremely important	Extremely important	Extremely important	Not sure or unfamiliar with the concept	Moderately important	Extremely important	Extremely important	Moderately familiar	clerkship director and previously On Doctoring (pre-clerkship history and physical exam skills) facilitator	1	6 weeks to 8 weeks	STFM	No	No	No	No	No	No	No	No	No	No	No	2	2	3	3	2	3	3	1
Moderately important	Moderately important	Moderately important	Extremely important	Moderately important	Extremely important	Extremely important	Covered in my clerkship	Covered in my clerkship	Covered in my clerkship	Not covered in the overall clerkship curriculum at all	Not covered in the overall clerkship curriculum at all	Covered in the overall clerskhips but not in my curriculum	Not covered in the overall clerkship curriculum at all	Less than 1 hour	Not at all an impediment	Somewhat of an impediment	Not at all an impediment	A major impediment	Moderately important	Moderately important	Moderately important	Moderately important	Moderately important	Moderately important	Moderately important	Moderately familiar	clerkship director.	1	6 weeks to 8 weeks	STFM	No	No	No	Yes	No	Yes	Yes	No	No	No	Yes	3	3	3	4	3	4	4	1
Moderately important	Extremely important	Extremely important	Not at all important	Extremely important	Moderately important	Extremely important	Covered in my clerkship	Covered in the overall clerskhips but not in my curriculum	Covered in the overall clerskhips but not in my curriculum	Not sure or unfamiliar with the concept	Covered in my clerkship	Covered in the overall clerskhips but not in my curriculum	Covered in the overall clerskhips but not in my curriculum	Less than 1 hour					Extremely important	Moderately important	Moderately important	Not at all important	Moderately important	Extremely important	Extremely important	Not at all familiar	clerkship director	1	less than 6 weeks	STFM	No	Yes	Yes	No	Yes	No	Yes	No	No	No	No	3	4	4	2	4	3	4	1
Moderately important	Extremely important	Moderately important	Extremely important	Moderately important	Extremely important	Extremely important	Covered in my clerkship	Covered in my clerkship	Covered in my clerkship	Covered in the overall clerskhips but not in my curriculum	Covered in the overall clerskhips but not in my curriculum	Covered in my clerkship	Covered in my clerkship	More than 4 hours	Somewhat of an impediment	Not at all an impediment	Not at all an impediment	Somewhat of an impediment	Moderately important	Moderately important	Not at all important	Not at all important	Not at all important	Not at all important	Not at all important	Moderately familiar	Clerkship faculty	2	less than 6 weeks	STFM	No	Yes	No	Yes	No	Yes	Yes	No	No	No	No	3	4	3	4	3	4	4	2
Moderately important	Extremely important	Extremely important	Extremely important	Extremely important	Moderately important	Extremely important	Covered in the overall clerskhips but not in my curriculum	Covered in the overall clerskhips but not in my curriculum	Covered in the overall clerskhips but not in my curriculum	Covered in my clerkship	Covered in my clerkship	Covered in the overall clerskhips but not in my curriculum	Covered in my clerkship	1-4 hours	A major impediment	Not at all an impediment	Not at all an impediment	A major impediment	Extremely important	Extremely important	Extremely important	Extremely important	Extremely important	Extremely important	Extremely important	Slightly familiar	Clerkship director	1	less than 6 weeks	STFM	No	Yes	Yes	Yes	Yes	No	Yes	Yes	No	No	Yes	3	4	4	4	4	3	4	1
Moderately important	Extremely important	Moderately important	Moderately important	Moderately important	Moderately important	Moderately important	Covered in the overall clerskhips but not in my curriculum	Covered in my clerkship	Covered in my clerkship	Covered in the overall clerskhips but not in my curriculum	Covered in the overall clerskhips but not in my curriculum	Not covered in the overall clerkship curriculum at all	Covered in the overall clerskhips but not in my curriculum	1-4 hours	Somewhat of an impediment	Somewhat of an impediment	Not at all an impediment	A major impediment	Moderately important	Extremely important	Moderately important	Not at all important	Moderately important	Moderately important	Moderately important	Moderately familiar	clerkship director	1	less than 6 weeks	STFM	No	Yes	No	No	No	No	No	No	No	No	Yes	3	4	3	3	3	3	3	1
Moderately important	Extremely important	Extremely important	Moderately important	Not at all important	Extremely important	Moderately important	Not covered in the overall clerkship curriculum at all	Covered in my clerkship	Covered in my clerkship	Not covered in the overall clerkship curriculum at all	Not covered in the overall clerkship curriculum at all	Covered in my clerkship	Not covered in the overall clerkship curriculum at all	1-4 hours	A major impediment	Not at all an impediment	Not at all an impediment	A major impediment	Extremely important	Extremely important	Extremely important	Extremely important	Not at all important	Extremely important	Not at all important	Slightly familiar	co-clerkship director	1	other	STFM	No	Yes	Yes	No	No	Yes	No	Yes	No	No	Yes	3	4	4	3	2	4	3	1
Moderately important	Extremely important	Moderately important	Extremely important	Not at all important	Moderately important	Moderately important	Covered in my clerkship	Covered in my clerkship	Covered in the overall clerskhips but not in my curriculum	Covered in my clerkship	Covered in the overall clerskhips but not in my curriculum	Covered in my clerkship	Covered in the overall clerskhips but not in my curriculum	1-4 hours	Somewhat of an impediment	Not at all an impediment	Not at all an impediment	A major impediment	Moderately important	Moderately important	Moderately important	Extremely important	Not at all important	Not at all important	Moderately important	Slightly familiar			less than 6 weeks	STFM	No	Yes	No	Yes	No	No	No	No	No	No	Yes	3	4	3	4	2	3	3
Extremely important	Extremely important	Extremely important	Extremely important	Extremely important	Extremely important	Extremely important	Covered in my clerkship	Covered in my clerkship	Not covered in the overall clerkship curriculum at all	Not covered in the overall clerkship curriculum at all	Covered in my clerkship	Not covered in the overall clerkship curriculum at all	Covered in my clerkship	1-4 hours	Not at all an impediment	Not at all an impediment	Not at all an impediment	A major impediment	Extremely important	Extremely important	Extremely important	Extremely important	Extremely important	Extremely important	Extremely important	Extremely familiar	Chairman Department of Family Medicine, faculty clinical arts and sciences curriculum pre clerkship	2	6 weeks to 8 weeks	STFM	Yes	Yes	Yes	Yes	Yes	Yes	Yes	No	No	No	Yes	4	4	4	4	4	4	4	2
Extremely important	Extremely important	Moderately important	Not at all important	Extremely important	Moderately important	Extremely important																								STFM	Yes	Yes	No	No	Yes	No	Yes	No	No	No	No	4	4	3	2	4	3	4
Extremely important	Extremely important	Moderately important	Not at all important	Moderately important	Moderately important	Extremely important																								STFM	Yes	Yes	No	No	No	No	Yes	No	No	No	No	4	4	3	2	3	3	4
Extremely important	Extremely important	Extremely important	Extremely important	Extremely important	Extremely important	Extremely important																								STFM	Yes	Yes	Yes	Yes	Yes	Yes	Yes	No	No	No	No	4	4	4	4	4	4	4
Extremely important	Extremely important	Extremely important	Extremely important	Moderately important	Moderately important	Extremely important	Covered in my clerkship	Covered in my clerkship	Covered in my clerkship	Not sure or unfamiliar with the concept	Not sure or unfamiliar with the concept	Covered in my clerkship	Not sure or unfamiliar with the concept																	STFM	Yes	Yes	Yes	Yes	No	No	Yes	No	No	No	No	4	4	4	4	3	3	4
Extremely important	Extremely important	Extremely important	Extremely important	Extremely important	Extremely important	Extremely important	Covered in the overall clerskhips but not in my curriculum	Covered in the overall clerskhips but not in my curriculum	Covered in the overall clerskhips but not in my curriculum	Covered in the overall clerskhips but not in my curriculum	Covered in the overall clerskhips but not in my curriculum	Covered in the overall clerskhips but not in my curriculum	Covered in the overall clerskhips but not in my curriculum		A major impediment	Not at all an impediment	Not at all an impediment	Not at all an impediment												STFM	Yes	Yes	Yes	Yes	Yes	Yes	Yes	Yes	No	No	No	4	4	4	4	4	4	4
Moderately important	Extremely important	Moderately important	Extremely important	Extremely important	Extremely important	Extremely important	Not sure or unfamiliar with the concept	Not sure or unfamiliar with the concept	Not sure or unfamiliar with the concept	Not sure or unfamiliar with the concept	Not sure or unfamiliar with the concept	Not sure or unfamiliar with the concept	Not sure or unfamiliar with the concept	Less than 1 hour	A major impediment	Somewhat of an impediment	A major impediment	A major impediment	Moderately important	Extremely important	Extremely important	Extremely important	Extremely important	Extremely important	Extremely important	Slightly familiar	other	2	less than 6 weeks	CDEM	No	Yes	No	Yes	Yes	Yes	Yes	Yes	No	Yes	Yes	3	4	3	4	4	4	4	2
Extremely important	Extremely important	Extremely important	Extremely important	Extremely important	Moderately important	Extremely important	Covered in the overall clerskhips but not in my curriculum	Covered in my clerkship	Covered in the overall clerskhips but not in my curriculum	Covered in my clerkship	Covered in my clerkship	Covered in the overall clerskhips but not in my curriculum	Covered in my clerkship	1-4 hours	Somewhat of an impediment	Not at all an impediment	Not at all an impediment	Somewhat of an impediment	Extremely important	Extremely important	Extremely important					Not at all familiar	Clerkship Director	1	less than 6 weeks	CDEM	Yes	Yes	Yes	Yes	Yes	No	Yes	No	No	No	No	4	4	4	4	4	3	4	1
Extremely important	Moderately important	Moderately important	Not at all important	Moderately important	Moderately important	Moderately important	Covered in the overall clerskhips but not in my curriculum	Covered in the overall clerskhips but not in my curriculum	Covered in the overall clerskhips but not in my curriculum	Covered in the overall clerskhips but not in my curriculum	Covered in the overall clerskhips but not in my curriculum	Covered in the overall clerskhips but not in my curriculum	Covered in the overall clerskhips but not in my curriculum		A major impediment	Somewhat of an impediment	Not at all an impediment	A major impediment	Extremely important	Moderately important	Not at all important	Not at all important	Moderately important	Extremely important	Moderately important	Slightly familiar	Clerkship director	1	less than 6 weeks	CDEM	Yes	No	No	No	No	No	No	Yes	No	No	Yes	4	3	3	2	3	3	3	1
Moderately important	Moderately important	Moderately important	Extremely important	Extremely important	Extremely important	Extremely important	Not covered in the overall clerkship curriculum at all	Not covered in the overall clerkship curriculum at all	Covered in the overall clerskhips but not in my curriculum	Covered in the overall clerskhips but not in my curriculum	Covered in the overall clerskhips but not in my curriculum	Covered in the overall clerskhips but not in my curriculum	Covered in the overall clerskhips but not in my curriculum	1-4 hours	A major impediment	Not at all an impediment	Not at all an impediment	Somewhat of an impediment	Moderately important	Moderately important	Moderately important	Moderately important	Moderately important	Moderately important	Moderately important	Not at all familiar	CLerkship Director	1	less than 6 weeks	CDEM	No	No	No	Yes	Yes	Yes	Yes	Yes	No	No	No	3	3	3	4	4	4	4	1
Moderately important	Moderately important	Extremely important	Extremely important	Moderately important	Extremely important	Extremely important	Covered in the overall clerskhips but not in my curriculum	Covered in my clerkship	Covered in the overall clerskhips but not in my curriculum	Covered in my clerkship	Covered in the overall clerskhips but not in my curriculum	Covered in the overall clerskhips but not in my curriculum	Covered in the overall clerskhips but not in my curriculum	1-4 hours	Somewhat of an impediment	Not at all an impediment	Not at all an impediment	A major impediment	Not sure or unfamiliar with the concept	Not sure or unfamiliar with the concept	Not sure or unfamiliar with the concept	Not sure or unfamiliar with the concept	Not sure or unfamiliar with the concept	Not sure or unfamiliar with the concept	Not sure or unfamiliar with the concept	Not at all familiar	co-clerkship director	1	less than 6 weeks	CDEM	No	No	Yes	Yes	No	Yes	Yes	No	No	No	Yes	3	3	4	4	3	4	4	1
Extremely important	Extremely important	Extremely important	Moderately important	Moderately important	Not at all important	Extremely important																								CDEM	Yes	Yes	Yes	No	No	No	Yes	No	No	No	No	4	4	4	3	3	2	4
Extremely important	Extremely important	Extremely important	Moderately important	Moderately important	Extremely important	Extremely important	Covered in my clerkship	Covered in my clerkship	Covered in my clerkship	Not covered in the overall clerkship curriculum at all	Covered in my clerkship	Covered in the overall clerskhips but not in my curriculum	Covered in my clerkship																	CDEM	Yes	Yes	Yes	No	No	Yes	Yes	No	No	No	No	4	4	4	3	3	4	4
Moderately important	Extremely important	Extremely important	Not sure or unfamiliar with the concept	Not at all important	Not at all important	Extremely important	Covered in my clerkship	Covered in my clerkship	Covered in my clerkship	Covered in the overall clerskhips but not in my curriculum	Covered in my clerkship	Covered in the overall clerskhips but not in my curriculum	Covered in my clerkship	1-4 hours	Somewhat of an impediment	Somewhat of an impediment	Somewhat of an impediment	Somewhat of an impediment												CDEM	No	Yes	Yes	No	No	No	Yes	No	No	No	No	3	4	4		2	2	4
Extremely important	Extremely important	Extremely important	Extremely important	Extremely important	Extremely important	Extremely important	Not sure or unfamiliar with the concept	Not sure or unfamiliar with the concept	Not sure or unfamiliar with the concept	Not sure or unfamiliar with the concept	Not sure or unfamiliar with the concept	Not sure or unfamiliar with the concept	Not sure or unfamiliar with the concept		A major impediment	Somewhat of an impediment	Somewhat of an impediment	A major impediment	Extremely important	Extremely important	Extremely important	Extremely important	Extremely important	Extremely important	Extremely important	Not at all familiar	Was EBM instructor and course director. Was clerkship director 30 years ago	2	less than 6 weeks	CDEM	Yes	Yes	Yes	Yes	Yes	Yes	Yes	Yes	No	No	Yes	4	4	4	4	4	4	4	2
Extremely important	Moderately important	Extremely important	Not sure or unfamiliar with the concept	Moderately important	Moderately important	Extremely important	Covered in my clerkship	Covered in the overall clerskhips but not in my curriculum	Covered in my clerkship	Not sure or unfamiliar with the concept	Covered in my clerkship	Not sure or unfamiliar with the concept	Not sure or unfamiliar with the concept	More than 4 hours	Somewhat of an impediment	Not at all an impediment	Not at all an impediment	A major impediment	Extremely important	Extremely important	Moderately important	Not sure or unfamiliar with the concept	Moderately important	Extremely important	Extremely important	Not at all familiar	Clerkship Director	1	less than 6 weeks	APGO	Yes	No	Yes	No	No	No	Yes	No	No	No	Yes	4	3	4		3	3	4	1
Extremely important	Extremely important	Extremely important	Extremely important	Extremely important	Extremely important	Extremely important	Covered in the overall clerskhips but not in my curriculum	Covered in my clerkship	Covered in my clerkship	Covered in my clerkship	Not sure or unfamiliar with the concept	Not sure or unfamiliar with the concept	Not sure or unfamiliar with the concept	1-4 hours	Somewhat of an impediment	Not at all an impediment	Not at all an impediment	Somewhat of an impediment	Moderately important	Moderately important	Moderately important	Moderately important	Moderately important	Extremely important	Moderately important	Slightly familiar	Assistant Dean	2	less than 6 weeks	APGO	Yes	Yes	Yes	Yes	Yes	Yes	Yes	No	No	No	No	4	4	4	4	4	4	4	2
Extremely important	Extremely important	Extremely important	Not at all important	Moderately important	Moderately important	Extremely important	Covered in my clerkship	Covered in my clerkship	Covered in my clerkship	Not sure or unfamiliar with the concept	Not sure or unfamiliar with the concept	Not sure or unfamiliar with the concept	Covered in my clerkship	More than 4 hours	Not at all an impediment	Somewhat of an impediment	Somewhat of an impediment	Somewhat of an impediment	Not sure or unfamiliar with the concept	Not sure or unfamiliar with the concept	Not sure or unfamiliar with the concept	Not sure or unfamiliar with the concept	Not sure or unfamiliar with the concept	Not sure or unfamiliar with the concept	Not sure or unfamiliar with the concept	Not at all familiar	clerkship director	1	less than 6 weeks	APGO	Yes	Yes	Yes	No	No	No	Yes	No	No	No	No	4	4	4	2	3	3	4	1
Moderately important	Extremely important	Extremely important	Extremely important	Moderately important	Extremely important	Extremely important	Not sure or unfamiliar with the concept	Covered in my clerkship	Covered in the overall clerskhips but not in my curriculum	Not sure or unfamiliar with the concept	Not sure or unfamiliar with the concept	Covered in my clerkship	Covered in the overall clerskhips but not in my curriculum		A major impediment	Somewhat of an impediment	Somewhat of an impediment	A major impediment	Extremely important	Not at all important	Moderately important	Not at all important	Not at all important	Extremely important	Moderately important	Not at all familiar	Sub-Internship Director	4	less than 6 weeks	APGO	No	Yes	Yes	Yes	No	Yes	Yes	Yes	No	No	Yes	3	4	4	4	3	4	4	2
Moderately important	Extremely important	Extremely important	Moderately important	Extremely important	Moderately important	Extremely important	Covered in my clerkship	Covered in my clerkship	Covered in the overall clerskhips but not in my curriculum	Covered in the overall clerskhips but not in my curriculum	Covered in my clerkship	Covered in the overall clerskhips but not in my curriculum	Covered in my clerkship	Less than 1 hour	Somewhat of an impediment	Not at all an impediment	Not at all an impediment	Somewhat of an impediment	Moderately important	Extremely important	Moderately important	Moderately important	Extremely important	Moderately important	Extremely important	Slightly familiar	clerkship director	1	less than 6 weeks	APGO	No	Yes	Yes	No	Yes	No	Yes	No	No	No	No	3	4	4	3	4	3	4	1
Extremely important	Extremely important	Extremely important	Extremely important	Extremely important	Extremely important	Extremely important	Covered in the overall clerskhips but not in my curriculum	Covered in the overall clerskhips but not in my curriculum	Covered in the overall clerskhips but not in my curriculum	Not sure or unfamiliar with the concept	Covered in the overall clerskhips but not in my curriculum	Covered in the overall clerskhips but not in my curriculum	Covered in the overall clerskhips but not in my curriculum																	APGO	Yes	Yes	Yes	Yes	Yes	Yes	Yes	No	No	No	No	4	4	4	4	4	4	4
Moderately important	Moderately important	Moderately important	Extremely important	Moderately important	Moderately important	Moderately important																								APGO	No	No	No	Yes	No	No	No	No	No	No	No	3	3	3	4	3	3	3
Extremely important	Moderately important	Moderately important	Moderately important	Moderately important	Moderately important	Moderately important																								APGO	Yes	No	No	No	No	No	No	No	No	No	No	4	3	3	3	3	3	3
Moderately important	Extremely important	Not at all important	Not sure or unfamiliar with the concept	Moderately important	Extremely important	Not at all important	Not covered in the overall clerkship curriculum at all	Covered in my clerkship	Not covered in the overall clerkship curriculum at all	Not covered in the overall clerkship curriculum at all	Not covered in the overall clerkship curriculum at all	Covered in the overall clerskhips but not in my curriculum	Not covered in the overall clerkship curriculum at all	More than 4 hours	Somewhat of an impediment	Not at all an impediment	Not at all an impediment	Somewhat of an impediment												APGO	No	Yes	No	No	No	Yes	No	No	No	No	No	3	4	2		3	4	2
Not at all important	Extremely important	Moderately important	Not at all important	Moderately important	Moderately important	Extremely important																								APGO	No	Yes	No	No	No	No	Yes	No	No	No	No	2	4	3	2	3	3	4
Extremely important	Extremely important	Extremely important	Not sure or unfamiliar with the concept	Moderately important	Extremely important	Moderately important	Covered in my clerkship	Covered in my clerkship	Covered in my clerkship	Not covered in the overall clerkship curriculum at all	Covered in the overall clerskhips but not in my curriculum	Covered in my clerkship	Not sure or unfamiliar with the concept		A major impediment	Not at all an impediment	Somewhat of an impediment	Somewhat of an impediment	Extremely important	Extremely important	Extremely important	Not at all important	Moderately important	Extremely important	Extremely important	Slightly familiar	Clerkship Director	1	less than 6 weeks	APGO	Yes	Yes	Yes	No	No	Yes	No	Yes	No	No	No	4	4	4		3	4	3	1
Moderately important	Extremely important	Extremely important	Moderately important	Moderately important	Not sure or unfamiliar with the concept	Moderately important	Covered in my clerkship	Covered in my clerkship	Covered in the overall clerskhips but not in my curriculum	Not sure or unfamiliar with the concept	Covered in the overall clerskhips but not in my curriculum	Not sure or unfamiliar with the concept	Covered in the overall clerskhips but not in my curriculum	1-4 hours	A major impediment	Somewhat of an impediment	Not at all an impediment	A major impediment	Extremely important	Moderately important	Moderately important	Not sure or unfamiliar with the concept	Not sure or unfamiliar with the concept	Not sure or unfamiliar with the concept	Moderately important	Slightly familiar	other	2	6 weeks to 8 weeks	COMSEP	No	Yes	Yes	No	No	No	No	Yes	No	No	Yes	3	4	4	3	3		3	2
Extremely important	Moderately important	Extremely important	Moderately important	Extremely important	Not at all important	Extremely important	Not sure or unfamiliar with the concept	Not sure or unfamiliar with the concept	Not sure or unfamiliar with the concept	Not sure or unfamiliar with the concept	Not sure or unfamiliar with the concept	Not sure or unfamiliar with the concept	Not sure or unfamiliar with the concept	I don’t know	A major impediment	Not at all an impediment	Not at all an impediment	A major impediment	Extremely important	Extremely important	Extremely important	Extremely important	Extremely important	Not at all important	Extremely important	Not at all familiar	Associate Clerkship Director	1		COMSEP	Yes	No	Yes	No	Yes	No	Yes	Yes	No	No	Yes	4	3	4	3	4	2	4	1
Extremely important	Extremely important	Moderately important	Not at all important	Extremely important	Moderately important	Extremely important	Covered in my clerkship	Covered in my clerkship	Covered in my clerkship	Covered in the overall clerskhips but not in my curriculum	Covered in the overall clerskhips but not in my curriculum	Covered in the overall clerskhips but not in my curriculum	Covered in the overall clerskhips but not in my curriculum	1-4 hours	Somewhat of an impediment	Not at all an impediment	Not at all an impediment	Not at all an impediment	Extremely important	Extremely important	Moderately important	Not at all important	Extremely important	Moderately important	Extremely important	Extremely familiar	other	2	6 weeks to 8 weeks	COMSEP	Yes	Yes	No	No	Yes	No	Yes	No	No	No	No	4	4	3	2	4	3	4	2
Not sure or unfamiliar with the concept	Not sure or unfamiliar with the concept	Moderately important	Moderately important	Moderately important	Moderately important	Moderately important	Not covered in the overall clerkship curriculum at all	Covered in my clerkship	Covered in my clerkship	Covered in the overall clerskhips but not in my curriculum	Covered in the overall clerskhips but not in my curriculum	Covered in the overall clerskhips but not in my curriculum	Covered in my clerkship	1-4 hours	Not at all an impediment	Somewhat of an impediment	Not at all an impediment	A major impediment	Moderately important	Moderately important	Moderately important	Moderately important	Moderately important	Moderately important	Moderately important	Not at all familiar	Clerkship Director	1	6 weeks to 8 weeks	COMSEP	No	No	No	No	No	No	No	No	No	No	Yes			3	3	3	3	3	1
Moderately important	Moderately important	Moderately important	Moderately important	Moderately important	Not at all important	Moderately important								1-4 hours	Somewhat of an impediment	Not at all an impediment	Not at all an impediment	Somewhat of an impediment	Moderately important	Moderately important	Moderately important	Moderately important	Moderately important	Moderately important	Moderately important	Slightly familiar	Clerkship Director	1		COMSEP	No	No	No	No	No	No	No	No	No	No	No	3	3	3	3	3	2	3	1
Moderately important	Extremely important	Moderately important	Not at all important	Moderately important	Not at all important	Moderately important	Not covered in the overall clerkship curriculum at all	Covered in my clerkship	Covered in my clerkship	Not covered in the overall clerkship curriculum at all	Covered in the overall clerskhips but not in my curriculum		Covered in the overall clerskhips but not in my curriculum	More than 4 hours	Somewhat of an impediment	Not at all an impediment	Not at all an impediment	A major impediment	Moderately important	Extremely important	Moderately important	Not at all important	Not at all important	Moderately important	Moderately important	Slightly familiar	Hospitalist	2	less than 6 weeks	COMSEP	No	Yes	No	No	No	No	No	No	No	No	Yes	3	4	3	2	3	2	3	2
Moderately important	Extremely important	Extremely important	Not at all important	Moderately important	Moderately important	Moderately important	Covered in my clerkship	Covered in my clerkship	Covered in my clerkship	Not covered in the overall clerkship curriculum at all	Not covered in the overall clerkship curriculum at all	Not covered in the overall clerkship curriculum at all	Covered in my clerkship	1-4 hours	Somewhat of an impediment	Somewhat of an impediment	A major impediment	A major impediment	Moderately important	Moderately important	Moderately important	Moderately important	Moderately important	Moderately important	Moderately important	Not at all familiar	Associate Clerkship Director	1	6 weeks to 8 weeks	COMSEP	No	Yes	Yes	No	No	No	No	No	No	Yes	Yes	3	4	4	2	3	3	3	1
Not sure or unfamiliar with the concept	Not sure or unfamiliar with the concept	Not sure or unfamiliar with the concept	Not sure or unfamiliar with the concept	Not sure or unfamiliar with the concept	Not sure or unfamiliar with the concept	Not sure or unfamiliar with the concept	Not sure or unfamiliar with the concept	Not sure or unfamiliar with the concept	Not sure or unfamiliar with the concept	Not sure or unfamiliar with the concept	Not sure or unfamiliar with the concept	Not sure or unfamiliar with the concept	Not sure or unfamiliar with the concept	I don’t know	Not at all an impediment	Not at all an impediment	Not at all an impediment	Not at all an impediment	Moderately important	Moderately important	Moderately important	Moderately important	Moderately important	Moderately important	Moderately important	Not at all familiar	Associate Clerkship Director	1	6 weeks to 8 weeks	COMSEP	No	No	No	No	No	No	No	No	No	No	No								1
Extremely important	Extremely important	Extremely important	Extremely important	Extremely important	Moderately important	Extremely important	Covered in the overall clerskhips but not in my curriculum	Covered in my clerkship	Covered in my clerkship	Not covered in the overall clerkship curriculum at all	Not covered in the overall clerkship curriculum at all	Not covered in the overall clerkship curriculum at all	Not covered in the overall clerkship curriculum at all	1-4 hours	A major impediment	Not at all an impediment	Not at all an impediment	Somewhat of an impediment	Extremely important	Extremely important	Extremely important	Extremely important	Extremely important	Extremely important	Extremely important	Moderately familiar	Clerkship Director	1	6 weeks to 8 weeks	COMSEP	Yes	Yes	Yes	Yes	Yes	No	Yes	Yes	No	No	No	4	4	4	4	4	3	4	1
Extremely important	Extremely important	Extremely important	Moderately important	Not at all important	Not sure or unfamiliar with the concept	Moderately important	Covered in my clerkship	Covered in my clerkship	Covered in my clerkship	Not sure or unfamiliar with the concept	Not sure or unfamiliar with the concept	Not sure or unfamiliar with the concept	Covered in the overall clerskhips but not in my curriculum	More than 4 hours	A major impediment	Somewhat of an impediment	Not at all an impediment	Somewhat of an impediment	Extremely important	Extremely important	Extremely important	Not sure or unfamiliar with the concept	Not sure or unfamiliar with the concept	Not at all important	Moderately important	Moderately familiar	Clerkship Director	1	6 weeks to 8 weeks	COMSEP	Yes	Yes	Yes	No	No	No	No	Yes	No	No	No	4	4	4	3	2		3	1
Extremely important	Extremely important	Extremely important	Extremely important	Extremely important	Moderately important	Moderately important	Covered in my clerkship	Covered in my clerkship	Covered in my clerkship	Covered in the overall clerskhips but not in my curriculum	Covered in the overall clerskhips but not in my curriculum	Covered in the overall clerskhips but not in my curriculum	Covered in the overall clerskhips but not in my curriculum	1-4 hours	Somewhat of an impediment	Not at all an impediment	Somewhat of an impediment	Somewhat of an impediment	Moderately important	Extremely important	Extremely important	Extremely important	Moderately important	Moderately important	Moderately important	Extremely familiar	Clerkship Director	1	6 weeks to 8 weeks	COMSEP	Yes	Yes	Yes	Yes	Yes	No	No	No	No	No	No	4	4	4	4	4	3	3	1
Moderately important	Moderately important	Moderately important	Not at all important	Not at all important	Not at all important	Moderately important	Not sure or unfamiliar with the concept	Not sure or unfamiliar with the concept	Not sure or unfamiliar with the concept	Not sure or unfamiliar with the concept	Not sure or unfamiliar with the concept	Not sure or unfamiliar with the concept	Not sure or unfamiliar with the concept	I don’t know	A major impediment	Not at all an impediment	Not at all an impediment	A major impediment	Not at all important	Not at all important	Not at all important	Not at all important	Not at all important	Not at all important	Not at all important	Not at all familiar	other	2	6 weeks to 8 weeks	COMSEP	No	No	No	No	No	No	No	Yes	No	No	Yes	3	3	3	2	2	2	3	2
Extremely important	Extremely important	Moderately important	Extremely important	Extremely important	Not at all important	Extremely important									Not at all an impediment	Not at all an impediment	Not at all an impediment	Somewhat of an impediment	Extremely important	Extremely important	Moderately important	Moderately important	Moderately important		Extremely important	Extremely familiar	other	2	6 weeks to 8 weeks	COMSEP	Yes	Yes	No	Yes	Yes	No	Yes	No	No	No	No	4	4	3	4	4	2	4	2
Extremely important	Extremely important	Moderately important	Moderately important	Moderately important	Moderately important	Moderately important	Covered in my clerkship	Covered in my clerkship	Covered in my clerkship	Not sure or unfamiliar with the concept	Not sure or unfamiliar with the concept	Covered in the overall clerskhips but not in my curriculum	Not sure or unfamiliar with the concept	More than 4 hours	Somewhat of an impediment	Not at all an impediment	Somewhat of an impediment	Somewhat of an impediment	Moderately important	Moderately important	Moderately important	Moderately important	Moderately important	Moderately important	Moderately important	Moderately familiar	other	2	less than 6 weeks	COMSEP	Yes	Yes	No	No	No	No	No	No	No	No	No	4	4	3	3	3	3	3	2
Moderately important	Moderately important	Moderately important	Not at all important	Moderately important	Not at all important	Moderately important	Covered in my clerkship	Covered in my clerkship	Not sure or unfamiliar with the concept	Covered in my clerkship	Covered in my clerkship	Not sure or unfamiliar with the concept	Covered in my clerkship	I don’t know	A major impediment	Somewhat of an impediment	Not at all an impediment	A major impediment	Not sure or unfamiliar with the concept	Not sure or unfamiliar with the concept	Moderately important	Not sure or unfamiliar with the concept	Not sure or unfamiliar with the concept	Not sure or unfamiliar with the concept	Not sure or unfamiliar with the concept	Not at all familiar	Associate Clerkship Director	1	6 weeks to 8 weeks	COMSEP	No	No	No	No	No	No	No	Yes	No	No	Yes	3	3	3	2	3	2	3	1
Extremely important	Extremely important	Extremely important	Not at all important	Moderately important	Moderately important	Extremely important	Covered in my clerkship	Covered in my clerkship	Covered in my clerkship	Not sure or unfamiliar with the concept	Not sure or unfamiliar with the concept	Not sure or unfamiliar with the concept	Covered in my clerkship	More than 4 hours	Somewhat of an impediment	Not at all an impediment	Not at all an impediment	Not at all an impediment	Extremely important	Extremely important	Extremely important	Moderately important	Moderately important	Extremely important	Extremely important	Slightly familiar	Clerkship Director	1	6 weeks to 8 weeks	COMSEP	Yes	Yes	Yes	No	No	No	Yes	No	No	No	No	4	4	4	2	3	3	4	1
Extremely important	Extremely important	Extremely important	Extremely important	Extremely important	Moderately important	Extremely important	Covered in my clerkship	Covered in my clerkship	Covered in my clerkship	Covered in my clerkship	Covered in my clerkship	Covered in my clerkship	Covered in my clerkship	1-4 hours	Not at all an impediment	Not at all an impediment	Not at all an impediment	Not at all an impediment	Moderately important	Not at all important	Moderately important	Moderately important	Moderately important	Moderately important	Moderately important	Not at all familiar	Clerkship Director	1	6 weeks to 8 weeks	COMSEP	Yes	Yes	Yes	Yes	Yes	No	Yes	No	No	No	No	4	4	4	4	4	3	4	1
Extremely important	Extremely important	Extremely important	Moderately important	Moderately important	Extremely important	Extremely important	Covered in my clerkship	Covered in my clerkship	Covered in my clerkship	Covered in the overall clerskhips but not in my curriculum	Covered in the overall clerskhips but not in my curriculum	Covered in my clerkship	Covered in my clerkship	More than 4 hours	Not at all an impediment	Not at all an impediment	Not at all an impediment	A major impediment	Moderately important	Extremely important	Extremely important	Extremely important	Not at all important	Extremely important	Extremely important	Moderately familiar	Clerkship Director	1	6 weeks to 8 weeks	COMSEP	Yes	Yes	Yes	No	No	Yes	Yes	No	No	No	Yes	4	4	4	3	3	4	4	1
Moderately important	Extremely important	Extremely important	Not sure or unfamiliar with the concept	Not at all important	Not at all important	Moderately important	Covered in my clerkship	Covered in my clerkship	Covered in my clerkship	Not sure or unfamiliar with the concept	Covered in my clerkship	Covered in the overall clerskhips but not in my curriculum	Covered in the overall clerskhips but not in my curriculum	1-4 hours	Somewhat of an impediment	Somewhat of an impediment	Somewhat of an impediment	A major impediment	Moderately important	Moderately important	Moderately important	Not sure or unfamiliar with the concept	Moderately important	Moderately important	Moderately important	Slightly familiar	Clerkship Director	1	less than 6 weeks	COMSEP	No	Yes	Yes	No	No	No	No	No	No	No	Yes	3	4	4		2	2	3	1
Extremely important	Extremely important	Extremely important	Moderately important	Extremely important	Not at all important	Extremely important	Covered in my clerkship	Covered in my clerkship	Covered in my clerkship	Covered in the overall clerskhips but not in my curriculum	Covered in my clerkship	Covered in the overall clerskhips but not in my curriculum	Covered in my clerkship	Less than 1 hour	A major impediment	Not at all an impediment	Somewhat of an impediment	A major impediment	Extremely important	Extremely important	Extremely important	Extremely important	Extremely important	Extremely important	Extremely important	Extremely familiar	Clerkship Director	1	6 weeks to 8 weeks	COMSEP	Yes	Yes	Yes	No	Yes	No	Yes	Yes	No	No	Yes	4	4	4	3	4	2	4	1
Moderately important	Moderately important	Extremely important	Extremely important	Not at all important	Moderately important	Extremely important	Covered in the overall clerskhips but not in my curriculum	Covered in my clerkship	Covered in the overall clerskhips but not in my curriculum	Not covered in the overall clerkship curriculum at all	Covered in the overall clerskhips but not in my curriculum	Covered in the overall clerskhips but not in my curriculum	Covered in my clerkship	More than 4 hours	A major impediment	Somewhat of an impediment	Not at all an impediment	Somewhat of an impediment	Extremely important	Extremely important	Extremely important	Extremely important	Extremely important	Extremely important	Extremely important	Slightly familiar	Clerkship Director	1	6 weeks to 8 weeks	COMSEP	No	No	Yes	Yes	No	No	Yes	Yes	No	No	No	3	3	4	4	2	3	4	1
Moderately important	Extremely important	Moderately important	Moderately important	Moderately important	Moderately important	Extremely important	Covered in my clerkship	Covered in my clerkship	Covered in the overall clerskhips but not in my curriculum	Not covered in the overall clerkship curriculum at all	Covered in the overall clerskhips but not in my curriculum	Covered in the overall clerskhips but not in my curriculum	Covered in the overall clerskhips but not in my curriculum	More than 4 hours	Not at all an impediment	Not at all an impediment	Not at all an impediment	Somewhat of an impediment	Moderately important	Moderately important	Moderately important	Not at all important	Not at all important	Moderately important	Moderately important	Moderately familiar	Associate Professor of Pediatrics	2		COMSEP	No	Yes	No	No	No	No	Yes	No	No	No	No	3	4	3	3	3	3	4	2
Moderately important	Extremely important	Extremely important	Not sure or unfamiliar with the concept	Moderately important	Not sure or unfamiliar with the concept	Moderately important	Not sure or unfamiliar with the concept	Not sure or unfamiliar with the concept	Not sure or unfamiliar with the concept	Not sure or unfamiliar with the concept	Not sure or unfamiliar with the concept	Not sure or unfamiliar with the concept	Not sure or unfamiliar with the concept	I don’t know	Somewhat of an impediment	Not at all an impediment	Somewhat of an impediment	Somewhat of an impediment	Moderately important	Moderately important	Moderately important	Not sure or unfamiliar with the concept	Moderately important	Not sure or unfamiliar with the concept	Moderately important	Not at all familiar	Clerkship Director	1	6 weeks to 8 weeks	COMSEP	No	Yes	Yes	No	No	No	No	No	No	No	No	3	4	4		3		3	1
Moderately important	Extremely important	Moderately important	Not at all important		Not at all important	Extremely important	Not covered in the overall clerkship curriculum at all	Covered in my clerkship	Covered in my clerkship	Not covered in the overall clerkship curriculum at all	Not covered in the overall clerkship curriculum at all	Covered in the overall clerskhips but not in my curriculum	Not covered in the overall clerkship curriculum at all	Less than 1 hour	Somewhat of an impediment	Not at all an impediment	Not at all an impediment	A major impediment	Moderately important	Moderately important	Moderately important	Not at all important	Not at all important	Moderately important	Moderately important	Not at all familiar	Clerkship Director	1	6 weeks to 8 weeks	COMSEP	No	Yes	No	No	No	No	Yes	No	No	No	Yes	3	4	3	2		2	4	1
Extremely important	Extremely important	Extremely important	Moderately important	Moderately important	Moderately important	Moderately important	Not sure or unfamiliar with the concept	Not sure or unfamiliar with the concept	Not sure or unfamiliar with the concept	Not sure or unfamiliar with the concept	Not sure or unfamiliar with the concept	Not sure or unfamiliar with the concept	Not sure or unfamiliar with the concept	1-4 hours	Somewhat of an impediment	Not at all an impediment	Not at all an impediment	Not at all an impediment	Moderately important	Moderately important	Moderately important	Moderately important	Moderately important	Moderately important	Moderately important	Not at all familiar	other	2		COMSEP	Yes	Yes	Yes	No	No	No	No	No	No	No	No	4	4	4	3	3	3	3	2
Extremely important	Extremely important	Extremely important	Extremely important	Extremely important	Extremely important	Extremely important	Covered in my clerkship	Covered in my clerkship	Covered in my clerkship	Covered in my clerkship	Covered in my clerkship	Covered in my clerkship	Covered in my clerkship	1-4 hours	Not at all an impediment	Not at all an impediment	Not at all an impediment	Somewhat of an impediment	Extremely important	Extremely important	Extremely important	Extremely important	Extremely important	Extremely important	Extremely important	Extremely familiar	other	2	6 weeks to 8 weeks	COMSEP	Yes	Yes	Yes	Yes	Yes	Yes	Yes	No	No	No	No	4	4	4	4	4	4	4	2
Moderately important	Not at all important	Moderately important	Moderately important	Moderately important	Moderately important	Not at all important	Covered in the overall clerskhips but not in my curriculum	Covered in the overall clerskhips but not in my curriculum	Covered in the overall clerskhips but not in my curriculum	Covered in the overall clerskhips but not in my curriculum	Covered in the overall clerskhips but not in my curriculum	Covered in the overall clerskhips but not in my curriculum		1-4 hours	Somewhat of an impediment	Not at all an impediment	Somewhat of an impediment	A major impediment	Not at all important	Not at all important	Not at all important	Not at all important	Not at all important	Not at all important	Not at all important	Not at all familiar	Clerkship Director	1		COMSEP	No	No	No	No	No	No	No	No	No	No	Yes	3	2	3	3	3	3	2	1
Not sure or unfamiliar with the concept	Not sure or unfamiliar with the concept	Moderately important	Not sure or unfamiliar with the concept	Moderately important	Not sure or unfamiliar with the concept	Moderately important	Not sure or unfamiliar with the concept	Not sure or unfamiliar with the concept	Not sure or unfamiliar with the concept	Not sure or unfamiliar with the concept	Not sure or unfamiliar with the concept	Not sure or unfamiliar with the concept	Not sure or unfamiliar with the concept	More than 4 hours	Not at all an impediment	Not at all an impediment	Not at all an impediment	Somewhat of an impediment	Moderately important	Moderately important	Moderately important	Moderately important	Moderately important	Moderately important	Extremely important	Slightly familiar	Clerkship Director	1	6 weeks to 8 weeks	COMSEP	No	No	No	No	No	No	No	No	No	No	No			3		3		3	1
Moderately important	Moderately important	Moderately important	Not at all important	Not at all important	Not sure or unfamiliar with the concept	Extremely important	Covered in my clerkship	Covered in my clerkship	Covered in my clerkship	Not covered in the overall clerkship curriculum at all	Not covered in the overall clerkship curriculum at all	Not covered in the overall clerkship curriculum at all	Not covered in the overall clerkship curriculum at all	1-4 hours	Somewhat of an impediment	Not at all an impediment	Somewhat of an impediment	A major impediment	Moderately important	Moderately important	Moderately important	Not at all important	Not at all important	Not at all important	Not at all important	Moderately familiar	Clerkship Director	1	6 weeks to 8 weeks	COMSEP	No	No	No	No	No	No	Yes	No	No	No	Yes	3	3	3	2	2		4	1
Moderately important	Moderately important	Moderately important	Moderately important	Moderately important	Moderately important	Moderately important													Moderately important	Moderately important	Moderately important	Moderately important	Moderately important	Moderately important	Moderately important	Moderately familiar	Clerkship Director	1		COMSEP	No	No	No	No	No	No	No	No	No	No	No	3	3	3	3	3	3	3	1
Extremely important	Extremely important	Extremely important	Moderately important	Moderately important	Not at all important	Extremely important	Covered in my clerkship	Covered in my clerkship	Covered in my clerkship	Covered in my clerkship	Covered in my clerkship	Not sure or unfamiliar with the concept	Covered in my clerkship	1-4 hours	Somewhat of an impediment	Somewhat of an impediment	Somewhat of an impediment	Somewhat of an impediment	Moderately important	Extremely important	Moderately important	Moderately important	Moderately important	Not at all important	Moderately important	Not at all familiar	Clerkship Director	1	6 weeks to 8 weeks	COMSEP	Yes	Yes	Yes	No	No	No	Yes	No	No	No	No	4	4	4	3	3	2	4	1
Moderately important	Extremely important	Extremely important	Moderately important	Moderately important	Moderately important	Moderately important	Covered in my clerkship	Covered in my clerkship	Covered in my clerkship	Covered in my clerkship	Covered in the overall clerskhips but not in my curriculum	Covered in the overall clerskhips but not in my curriculum	Covered in the overall clerskhips but not in my curriculum	1-4 hours	A major impediment	Somewhat of an impediment	Not at all an impediment	Not at all an impediment	Extremely important	Extremely important	Extremely important	Moderately important	Moderately important	Moderately important	Moderately important	Moderately familiar	Clerkship Director	1	6 weeks to 8 weeks	COMSEP	No	Yes	Yes	No	No	No	No	Yes	No	No	No	3	4	4	3	3	3	3	1
Moderately important	Extremely important	Extremely important	Extremely important	Extremely important	Moderately important	Moderately important	Covered in the overall clerskhips but not in my curriculum	Covered in my clerkship	Covered in my clerkship	Covered in the overall clerskhips but not in my curriculum	Covered in the overall clerskhips but not in my curriculum	Covered in my clerkship	Covered in my clerkship	1-4 hours	Somewhat of an impediment	Somewhat of an impediment	Not at all an impediment	A major impediment	Moderately important	Moderately important	Moderately important	Moderately important	Moderately important	Moderately important	Moderately important	Slightly familiar	other	2	6 weeks to 8 weeks	COMSEP	No	Yes	Yes	Yes	Yes	No	No	No	No	No	Yes	3	4	4	4	4	3	3	2
Extremely important	Extremely important	Extremely important	Extremely important	Extremely important	Not at all important	Extremely important	Covered in the overall clerskhips but not in my curriculum	Covered in my clerkship	Covered in my clerkship	Covered in the overall clerskhips but not in my curriculum	Covered in the overall clerskhips but not in my curriculum	Not sure or unfamiliar with the concept	Covered in the overall clerskhips but not in my curriculum	1-4 hours	A major impediment	Not at all an impediment	Not at all an impediment	Somewhat of an impediment	Extremely important	Extremely important	Extremely important	Extremely important	Extremely important	Not at all important	Extremely important	Slightly familiar	Clerkship Director	1	6 weeks to 8 weeks	COMSEP	Yes	Yes	Yes	Yes	Yes	No	Yes	Yes	No	No	No	4	4	4	4	4	2	4	1
Moderately important	Extremely important	Moderately important	Moderately important	Moderately important	Extremely important	Extremely important	Not sure or unfamiliar with the concept	Covered in my clerkship	Covered in my clerkship	Covered in my clerkship	Covered in my clerkship	Covered in the overall clerskhips but not in my curriculum	Covered in my clerkship	Less than 1 hour	A major impediment	Somewhat of an impediment	Somewhat of an impediment	A major impediment	Moderately important	Extremely important	Extremely important	Moderately important	Moderately important	Moderately important	Extremely important	Slightly familiar	MD	2	less than 6 weeks	COMSEP	No	Yes	No	No	No	Yes	Yes	Yes	No	No	Yes	3	4	3	3	3	4	4	2
Extremely important	Extremely important	Extremely important	Moderately important	Moderately important	Moderately important	Extremely important	Covered in my clerkship	Covered in my clerkship	Covered in my clerkship	Covered in the overall clerskhips but not in my curriculum	Covered in my clerkship	Covered in my clerkship	Covered in my clerkship	More than 4 hours	Not at all an impediment	Not at all an impediment	Not at all an impediment	Not at all an impediment	Extremely important	Extremely important	Extremely important	Extremely important	Extremely important	Extremely important	Extremely important	Slightly familiar	Clerkship Director	1		COMSEP	Yes	Yes	Yes	No	No	No	Yes	No	No	No	No	4	4	4	3	3	3	4	1
Not sure or unfamiliar with the concept	Moderately important	Extremely important	Moderately important	Not at all important	Not sure or unfamiliar with the concept	Not sure or unfamiliar with the concept	Covered in the overall clerskhips but not in my curriculum	Covered in my clerkship	Covered in my clerkship	Not sure or unfamiliar with the concept	Not sure or unfamiliar with the concept	Not sure or unfamiliar with the concept	Not sure or unfamiliar with the concept	More than 4 hours	Somewhat of an impediment	Somewhat of an impediment	A major impediment	A major impediment	Moderately important	Extremely important	Moderately important	Not at all important	Not at all important	Not at all important	Not at all important	Extremely familiar	Associate Clerkship Director	1	6 weeks to 8 weeks	COMSEP	No	No	Yes	No	No	No	No	No	No	Yes	Yes		3	4	3	2			1
Extremely important	Extremely important	Extremely important	Extremely important	Extremely important	Not at all important	Extremely important	Covered in my clerkship	Covered in my clerkship	Covered in my clerkship	Covered in my clerkship	Not sure or unfamiliar with the concept	Not sure or unfamiliar with the concept	Not sure or unfamiliar with the concept	More than 4 hours	Not at all an impediment	Not at all an impediment	Not at all an impediment	Not at all an impediment	Extremely important	Extremely important	Extremely important	Extremely important	Extremely important	Moderately important	Extremely important	Moderately familiar	other	2	6 weeks to 8 weeks	COMSEP	Yes	Yes	Yes	Yes	Yes	No	Yes	No	No	No	No	4	4	4	4	4	2	4	2
Extremely important	Extremely important	Extremely important	Not at all important	Moderately important	Not at all important	Moderately important	Covered in my clerkship	Covered in the overall clerskhips but not in my curriculum	Covered in my clerkship	Not sure or unfamiliar with the concept	Not sure or unfamiliar with the concept	Not covered in the overall clerkship curriculum at all	Not sure or unfamiliar with the concept	I don’t know	Somewhat of an impediment	A major impediment	Somewhat of an impediment	A major impediment	Extremely important	Extremely important	Extremely important	Moderately important	Not at all important	Not at all important	Moderately important	Not at all familiar	Clerkship Director	1	6 weeks to 8 weeks	COMSEP	Yes	Yes	Yes	No	No	No	No	No	Yes	No	Yes	4	4	4	2	3	2	3	1
Moderately important	Moderately important	Moderately important	Moderately important	Not at all important	Not at all important	Moderately important	Covered in my clerkship	Covered in my clerkship	Covered in my clerkship	Covered in my clerkship	Covered in the overall clerskhips but not in my curriculum	Covered in the overall clerskhips but not in my curriculum	Covered in my clerkship	I don’t know	Somewhat of an impediment	Not at all an impediment	Not at all an impediment	Not at all an impediment	Extremely important	Extremely important	Extremely important	Moderately important	Moderately important	Moderately important	Extremely important	Moderately familiar	Associate Clerkship Director	1	6 weeks to 8 weeks	COMSEP	No	No	No	No	No	No	No	No	No	No	No	3	3	3	3	2	2	3	1
Moderately important	Moderately important	Moderately important	Moderately important	Extremely important	Extremely important	Extremely important	Covered in the overall clerskhips but not in my curriculum	Covered in the overall clerskhips but not in my curriculum	Covered in the overall clerskhips but not in my curriculum	Covered in the overall clerskhips but not in my curriculum	Covered in the overall clerskhips but not in my curriculum	Covered in the overall clerskhips but not in my curriculum	Covered in the overall clerskhips but not in my curriculum	More than 4 hours	Not at all an impediment	Not at all an impediment	Not at all an impediment	Not at all an impediment	Moderately important	Moderately important	Moderately important	Moderately important	Moderately important	Moderately important	Moderately important	Moderately familiar	other	2		COMSEP	No	No	No	No	Yes	Yes	Yes	No	No	No	No	3	3	3	3	4	4	4	2
Extremely important	Extremely important	Extremely important	Extremely important	Moderately important	Moderately important	Moderately important	Covered in my clerkship	Covered in my clerkship	Covered in my clerkship	Covered in my clerkship	Not sure or unfamiliar with the concept	Not sure or unfamiliar with the concept	Not sure or unfamiliar with the concept	1-4 hours	Somewhat of an impediment	Somewhat of an impediment	Somewhat of an impediment	Somewhat of an impediment	Extremely important	Extremely important	Extremely important	Moderately important	Not at all important	Moderately important	Moderately important	Not at all familiar	AD Paediatrics	2	6 weeks to 8 weeks	COMSEP	Yes	Yes	Yes	Yes	No	No	No	No	No	No	No	4	4	4	4	3	3	3	2
Moderately important	Extremely important	Moderately important	Moderately important	Moderately important	Moderately important	Extremely important	Covered in my clerkship	Covered in my clerkship	Covered in my clerkship	Covered in the overall clerskhips but not in my curriculum	Covered in my clerkship	Covered in my clerkship	Covered in my clerkship	More than 4 hours	A major impediment	Not at all an impediment	Not at all an impediment	A major impediment	Extremely important	Moderately important	Moderately important	Not at all important	Moderately important	Moderately important	Extremely important	Slightly familiar	Clerkship Director	1	6 weeks to 8 weeks	COMSEP	No	Yes	No	No	No	No	Yes	Yes	No	No	Yes	3	4	3	3	3	3	4	1
Moderately important	Moderately important	Not at all important	Not at all important	Extremely important	Extremely important	Extremely important	Covered in my clerkship	Covered in my clerkship	Not sure or unfamiliar with the concept	Not sure or unfamiliar with the concept	Not sure or unfamiliar with the concept	Not sure or unfamiliar with the concept	Not sure or unfamiliar with the concept	Less than 1 hour	Somewhat of an impediment	Somewhat of an impediment	A major impediment	Somewhat of an impediment	Not at all important	Moderately important	Not at all important	Moderately important	Extremely important	Extremely important	Extremely important	Slightly familiar	Associate Clerkship Director	1	6 weeks to 8 weeks	COMSEP	No	No	No	No	Yes	Yes	Yes	No	No	Yes	No	3	3	2	2	4	4	4	1
Moderately important	Moderately important	Moderately important	Extremely important	Moderately important	Not at all important	Not at all important	Covered in my clerkship	Covered in my clerkship	Covered in my clerkship	Covered in my clerkship	Covered in my clerkship	Not sure or unfamiliar with the concept	Covered in the overall clerskhips but not in my curriculum	1-4 hours	Not at all an impediment	Not at all an impediment	Not at all an impediment	Somewhat of an impediment	Extremely important	Moderately important	Moderately important	Moderately important	Moderately important	Not sure or unfamiliar with the concept	Moderately important	Not at all familiar	other	2		COMSEP	No	No	No	Yes	No	No	No	No	No	No	No	3	3	3	4	3	2	2	2
Extremely important	Moderately important	Moderately important	Moderately important	Moderately important	Moderately important	Extremely important	Not sure or unfamiliar with the concept	Not sure or unfamiliar with the concept	Not sure or unfamiliar with the concept	Not sure or unfamiliar with the concept	Not sure or unfamiliar with the concept	Not sure or unfamiliar with the concept	Not sure or unfamiliar with the concept	I don’t know	A major impediment	Not at all an impediment	Not at all an impediment	Somewhat of an impediment	Moderately important	Moderately important	Extremely important	Moderately important	Moderately important	Moderately important	Moderately important	Not at all familiar	other	2	less than 6 weeks	COMSEP	Yes	No	No	No	No	No	Yes	Yes	No	No	No	4	3	3	3	3	3	4	2
Extremely important	Extremely important	Extremely important	Moderately important	Moderately important	Moderately important	Moderately important	Covered in my clerkship	Covered in my clerkship	Covered in the overall clerskhips but not in my curriculum	Covered in my clerkship	Covered in the overall clerskhips but not in my curriculum	Covered in the overall clerskhips but not in my curriculum	Covered in the overall clerskhips but not in my curriculum	I don’t know	Somewhat of an impediment	Somewhat of an impediment	Somewhat of an impediment	Somewhat of an impediment	Moderately important	Moderately important	Moderately important	Moderately important	Moderately important	Moderately important	Moderately important	Slightly familiar	other	2	6 weeks to 8 weeks	COMSEP	Yes	Yes	Yes	No	No	No	No	No	No	No	No	4	4	4	3	3	3	3	2
Extremely important	Extremely important	Moderately important	Extremely important	Extremely important	Moderately important	Extremely important	Not sure or unfamiliar with the concept	Not sure or unfamiliar with the concept	Not sure or unfamiliar with the concept	Not sure or unfamiliar with the concept	Not sure or unfamiliar with the concept	Not sure or unfamiliar with the concept	Not sure or unfamiliar with the concept	I don’t know					Moderately important	Extremely important	Not at all important	Moderately important	Moderately important	Not at all important	Extremely important	Not at all familiar			6 weeks to 8 weeks	COMSEP	Yes	Yes	No	Yes	Yes	No	Yes	No	No	No	No	4	4	3	4	4	3	4
Extremely important	Extremely important	Moderately important	Moderately important	Moderately important	Not at all important	Extremely important	Not covered in the overall clerkship curriculum at all	Not covered in the overall clerkship curriculum at all	Not covered in the overall clerkship curriculum at all	Not covered in the overall clerkship curriculum at all	Not covered in the overall clerkship curriculum at all	Not covered in the overall clerkship curriculum at all	Not covered in the overall clerkship curriculum at all	Less than 1 hour	A major impediment	Not at all an impediment	Not at all an impediment	Somewhat of an impediment	Extremely important	Extremely important	Extremely important	Extremely important	Extremely important	Extremely important	Extremely important	Slightly familiar	other	2	6 weeks to 8 weeks	COMSEP	Yes	Yes	No	No	No	No	Yes	Yes	No	No	No	4	4	3	3	3	2	4	2
Extremely important	Extremely important	Extremely important	Extremely important	Extremely important	Not sure or unfamiliar with the concept	Moderately important	Not sure or unfamiliar with the concept	Not sure or unfamiliar with the concept	Not sure or unfamiliar with the concept	Not sure or unfamiliar with the concept	Not sure or unfamiliar with the concept	Not sure or unfamiliar with the concept	Not sure or unfamiliar with the concept	I don’t know	Somewhat of an impediment	Not at all an impediment	Not at all an impediment	Somewhat of an impediment	Extremely important	Moderately important	Moderately important	Not at all important	Moderately important	Not at all important	Not sure or unfamiliar with the concept	Not at all familiar	Associate Clerkship Director	1	6 weeks to 8 weeks	COMSEP	Yes	Yes	Yes	Yes	Yes	No	No	No	No	No	No	4	4	4	4	4		3	1
Extremely important	Extremely important	Moderately important	Moderately important	Extremely important	Extremely important	Extremely important	Not sure or unfamiliar with the concept	Not sure or unfamiliar with the concept	Not sure or unfamiliar with the concept	Not sure or unfamiliar with the concept	Not sure or unfamiliar with the concept	Not sure or unfamiliar with the concept	Not sure or unfamiliar with the concept	I don’t know	A major impediment	Not at all an impediment	Not at all an impediment	Not at all an impediment	Extremely important	Extremely important	Moderately important	Moderately important	Moderately important	Extremely important	Extremely important	Moderately familiar	other	2	6 weeks to 8 weeks	COMSEP	Yes	Yes	No	No	Yes	Yes	Yes	Yes	No	No	No	4	4	3	3	4	4	4	2
Moderately important	Moderately important	Moderately important	Not sure or unfamiliar with the concept	Moderately important	Moderately important	Moderately important	Not sure or unfamiliar with the concept	Not sure or unfamiliar with the concept	Not sure or unfamiliar with the concept	Not sure or unfamiliar with the concept	Not sure or unfamiliar with the concept	Not sure or unfamiliar with the concept	Not sure or unfamiliar with the concept	I don’t know	A major impediment	Somewhat of an impediment	Not at all an impediment	Somewhat of an impediment	Moderately important	Moderately important	Moderately important	Moderately important	Moderately important	Moderately important	Extremely important	Not at all familiar	Associate Clerkship Director	1	6 weeks to 8 weeks	COMSEP	No	No	No	No	No	No	No	Yes	No	No	No	3	3	3		3	3	3	1
Extremely important	Extremely important	Moderately important	Moderately important	Extremely important	Moderately important	Moderately important	Covered in my clerkship	Covered in my clerkship	Covered in my clerkship	Not sure or unfamiliar with the concept	Not sure or unfamiliar with the concept	Covered in my clerkship	Covered in my clerkship	More than 4 hours													other	2	6 weeks to 8 weeks	COMSEP	Yes	Yes	No	No	Yes	No	No	No	No	No	No	4	4	3	3	4	3	3	2
Moderately important	Extremely important	Extremely important	Moderately important	Extremely important	Moderately important	Moderately important	Covered in the overall clerskhips but not in my curriculum	Covered in my clerkship	Covered in my clerkship	Not sure or unfamiliar with the concept	Not sure or unfamiliar with the concept	Covered in the overall clerskhips but not in my curriculum	Not sure or unfamiliar with the concept	I don’t know	Somewhat of an impediment	Not at all an impediment	Somewhat of an impediment	Somewhat of an impediment	Moderately important	Extremely important	Extremely important	Not sure or unfamiliar with the concept	Not sure or unfamiliar with the concept	Not sure or unfamiliar with the concept	Not sure or unfamiliar with the concept	Slightly familiar	Clerkship Director	1	6 weeks to 8 weeks	COMSEP	No	Yes	Yes	No	Yes	No	No	No	No	No	No	3	4	4	3	4	3	3	1
Extremely important	Extremely important	Extremely important	Moderately important	Extremely important	Not sure or unfamiliar with the concept	Extremely important	Covered in my clerkship	Covered in my clerkship	Covered in my clerkship	Not sure or unfamiliar with the concept	Not sure or unfamiliar with the concept	Not sure or unfamiliar with the concept	Covered in my clerkship	More than 4 hours	Somewhat of an impediment	Not at all an impediment	Not at all an impediment	Not at all an impediment	Extremely important	Extremely important	Not at all important	Not at all important	Moderately important	Not sure or unfamiliar with the concept	Moderately important	Slightly familiar	Clerkship Director	1	6 weeks to 8 weeks	COMSEP	Yes	Yes	Yes	No	Yes	No	Yes	No	No	No	No	4	4	4	3	4		4	1
Extremely important	Extremely important	Extremely important	Moderately important	Moderately important	Moderately important	Extremely important	Covered in my clerkship	Covered in my clerkship	Covered in my clerkship	Not sure or unfamiliar with the concept	Not sure or unfamiliar with the concept	Not sure or unfamiliar with the concept	Not sure or unfamiliar with the concept	I don’t know	Somewhat of an impediment	Not at all an impediment	Not at all an impediment	Somewhat of an impediment	Extremely important	Extremely important	Extremely important	Not at all important	Not at all important	Moderately important	Extremely important	Not at all familiar	other	2	6 weeks to 8 weeks	COMSEP	Yes	Yes	Yes	No	No	No	Yes	No	No	No	No	4	4	4	3	3	3	4	2
Extremely important	Extremely important	Extremely important	Moderately important	Moderately important	Moderately important	Moderately important	Covered in my clerkship	Covered in my clerkship	Covered in my clerkship	Covered in the overall clerskhips but not in my curriculum	Covered in the overall clerskhips but not in my curriculum	Not sure or unfamiliar with the concept	Covered in the overall clerskhips but not in my curriculum	More than 4 hours	Somewhat of an impediment	Not at all an impediment	Not at all an impediment	Somewhat of an impediment	Moderately important	Extremely important	Extremely important	Not at all important	Moderately important	Moderately important	Moderately important	Moderately familiar	Clerkship Director	1	6 weeks to 8 weeks	COMSEP	Yes	Yes	Yes	No	No	No	No	No	No	No	No	4	4	4	3	3	3	3	1
Extremely important	Extremely important	Extremely important	Moderately important	Moderately important	Moderately important	Extremely important	Not sure or unfamiliar with the concept	Not sure or unfamiliar with the concept	Covered in my clerkship	Not sure or unfamiliar with the concept	Covered in my clerkship	Not sure or unfamiliar with the concept	Covered in my clerkship	I don’t know	Somewhat of an impediment	Somewhat of an impediment	Not at all an impediment	Somewhat of an impediment	Extremely important	Moderately important	Extremely important	Moderately important	Extremely important	Moderately important	Extremely important	Not at all familiar	other	2	6 weeks to 8 weeks	COMSEP	Yes	Yes	Yes	No	No	No	Yes	No	No	No	No	4	4	4	3	3	3	4	2
Moderately important	Moderately important	Moderately important	Moderately important	Moderately important	Moderately important	Extremely important	Covered in my clerkship	Covered in my clerkship	Covered in my clerkship	Not sure or unfamiliar with the concept	Not sure or unfamiliar with the concept	Not sure or unfamiliar with the concept	Covered in my clerkship	1-4 hours	Somewhat of an impediment	Not at all an impediment	Not at all an impediment	Somewhat of an impediment	Moderately important	Moderately important	Moderately important	Moderately important	Moderately important	Moderately important	Extremely important	Slightly familiar	Clerkship Director	1	6 weeks to 8 weeks	COMSEP	No	No	No	No	No	No	Yes	No	No	No	No	3	3	3	3	3	3	4	1
Extremely important	Extremely important	Moderately important	Moderately important	Moderately important	Moderately important	Extremely important	Covered in my clerkship	Covered in my clerkship	Covered in my clerkship	Covered in the overall clerskhips but not in my curriculum	Covered in the overall clerskhips but not in my curriculum	Covered in the overall clerskhips but not in my curriculum	Covered in my clerkship	Less than 1 hour	A major impediment	Somewhat of an impediment	Not at all an impediment	Somewhat of an impediment	Extremely important	Moderately important	Not at all important	Not at all important	Not at all important	Moderately important	Moderately important	Slightly familiar	Clerkship Director	1		COMSEP	Yes	Yes	No	No	No	No	Yes	Yes	No	No	No	4	4	3	3	3	3	4	1
Moderately important	Moderately important	Moderately important	Moderately important	Moderately important	Moderately important	Moderately important	Covered in my clerkship	Covered in my clerkship	Covered in my clerkship	Covered in my clerkship	Covered in my clerkship	Covered in the overall clerskhips but not in my curriculum	Covered in my clerkship	More than 4 hours	Somewhat of an impediment	Not at all an impediment	Not at all an impediment	A major impediment	Not at all important	Moderately important	Moderately important	Moderately important	Not at all important	Not sure or unfamiliar with the concept	Moderately important	Slightly familiar	Clerkship Director	1	6 weeks to 8 weeks	COMSEP	No	No	No	No	No	No	No	No	No	No	Yes	3	3	3	3	3	3	3	1
Not sure or unfamiliar with the concept	Moderately important	Extremely important	Moderately important	Extremely important	Not sure or unfamiliar with the concept	Extremely important	Not sure or unfamiliar with the concept	Not sure or unfamiliar with the concept	Not sure or unfamiliar with the concept	Not sure or unfamiliar with the concept	Not sure or unfamiliar with the concept	Not sure or unfamiliar with the concept	Not sure or unfamiliar with the concept	I don’t know	A major impediment	Not at all an impediment	Not at all an impediment	Not at all an impediment	Moderately important	Moderately important	Moderately important	Moderately important	Moderately important	Moderately important	Moderately important	Not at all familiar	Clerkship Director	1	less than 6 weeks	COMSEP	No	No	Yes	No	Yes	No	Yes	Yes	No	No	No		3	4	3	4		4	1
Moderately important	Extremely important	Extremely important	Moderately important	Moderately important	Not at all important	Moderately important	Not sure or unfamiliar with the concept	Not sure or unfamiliar with the concept	Not sure or unfamiliar with the concept	Not sure or unfamiliar with the concept	Not sure or unfamiliar with the concept	Not sure or unfamiliar with the concept	Not sure or unfamiliar with the concept	I don’t know	Somewhat of an impediment	Somewhat of an impediment	Not at all an impediment	Somewhat of an impediment								Not at all familiar	Clerkship Director	1	less than 6 weeks	COMSEP	No	Yes	Yes	No	No	No	No	No	No	No	No	3	4	4	3	3	2	3	1
Extremely important	Extremely important	Moderately important	Extremely important	Moderately important	Not sure or unfamiliar with the concept	Extremely important	Covered in my clerkship	Covered in my clerkship	Covered in the overall clerskhips but not in my curriculum	Covered in the overall clerskhips but not in my curriculum	Covered in the overall clerskhips but not in my curriculum	Not sure or unfamiliar with the concept	Covered in my clerkship	More than 4 hours	Not at all an impediment	Not at all an impediment	Not at all an impediment	Not at all an impediment	Extremely important	Extremely important	Moderately important	Moderately important	Moderately important	Extremely important	Extremely important	Moderately familiar	other	2	6 weeks to 8 weeks	COMSEP	Yes	Yes	No	Yes	No	No	Yes	No	No	No	No	4	4	3	4	3		4	2
Extremely important	Extremely important	Extremely important	Extremely important	Extremely important	Extremely important	Extremely important	Not covered in the overall clerkship curriculum at all	Not covered in the overall clerkship curriculum at all	Not covered in the overall clerkship curriculum at all	Not covered in the overall clerkship curriculum at all	Not covered in the overall clerkship curriculum at all	Not covered in the overall clerkship curriculum at all	Not covered in the overall clerkship curriculum at all	Less than 1 hour	Somewhat of an impediment	Not at all an impediment	Not at all an impediment	A major impediment	Extremely important	Extremely important	Extremely important	Extremely important	Extremely important	Extremely important	Extremely important	Extremely familiar	Associate Clerkship Director	1	6 weeks to 8 weeks	COMSEP	Yes	Yes	Yes	Yes	Yes	Yes	Yes	No	No	No	Yes	4	4	4	4	4	4	4	1
Moderately important	Moderately important	Extremely important	Moderately important	Not sure or unfamiliar with the concept	Moderately important	Moderately important	Covered in the overall clerskhips but not in my curriculum	Covered in my clerkship	Covered in my clerkship	Not covered in the overall clerkship curriculum at all	Not covered in the overall clerkship curriculum at all	Not covered in the overall clerkship curriculum at all	Not covered in the overall clerkship curriculum at all	Less than 1 hour	Somewhat of an impediment	Not at all an impediment	Somewhat of an impediment	A major impediment	Extremely important	Extremely important	Not at all important	Moderately important	Not sure or unfamiliar with the concept	Moderately important	Moderately important	Not at all familiar	Clerkship Director	1	6 weeks to 8 weeks	COMSEP	No	No	Yes	No	No	No	No	No	No	No	Yes	3	3	4	3		3	3	1
Moderately important	Extremely important	Extremely important	Moderately important	Moderately important	Extremely important	Extremely important	Covered in my clerkship	Covered in my clerkship	Covered in the overall clerskhips but not in my curriculum	Not sure or unfamiliar with the concept	Not sure or unfamiliar with the concept	Covered in the overall clerskhips but not in my curriculum	Not sure or unfamiliar with the concept	1-4 hours	A major impediment	Not at all an impediment	Not at all an impediment	Not at all an impediment	Extremely important	Moderately important	Extremely important	Not at all important	Not at all important	Not at all important	Not at all important	Not at all familiar	Clerkship Director	1	6 weeks to 8 weeks	COMSEP	No	Yes	Yes	No	No	Yes	Yes	Yes	No	No	No	3	4	4	3	3	4	4	1
Moderately important	Extremely important	Extremely important	Moderately important	Moderately important	Not sure or unfamiliar with the concept	Extremely important	Covered in my clerkship	Covered in my clerkship	Covered in my clerkship	Not sure or unfamiliar with the concept	Not sure or unfamiliar with the concept	Not sure or unfamiliar with the concept	Covered in my clerkship	1-4 hours	Somewhat of an impediment	Not at all an impediment	Not at all an impediment	A major impediment	Extremely important	Extremely important	Extremely important	Moderately important	Extremely important	Not sure or unfamiliar with the concept	Extremely important	Not at all familiar	Clerkship Director	1	6 weeks to 8 weeks	COMSEP	No	Yes	Yes	No	No	No	Yes	No	No	No	Yes	3	4	4	3	3		4	1
Moderately important	Extremely important	Extremely important	Not at all important	Moderately important	Not at all important	Extremely important	Not sure or unfamiliar with the concept	Covered in my clerkship	Covered in my clerkship	Not sure or unfamiliar with the concept	Not sure or unfamiliar with the concept	Not sure or unfamiliar with the concept	Covered in my clerkship	I don’t know	A major impediment	Not at all an impediment	Not at all an impediment	Somewhat of an impediment	Moderately important	Extremely important	Moderately important	Not at all important	Moderately important	Not at all important	Extremely important	Slightly familiar	Associate Clerkship Director	1	6 weeks to 8 weeks	COMSEP	No	Yes	Yes	No	No	No	Yes	Yes	No	No	No	3	4	4	2	3	2	4	1
Extremely important	Extremely important	Extremely important	Not at all important	Moderately important	Moderately important	Moderately important	Covered in my clerkship	Covered in my clerkship	Covered in my clerkship	Not covered in the overall clerkship curriculum at all	Not covered in the overall clerkship curriculum at all	Not sure or unfamiliar with the concept	Not sure or unfamiliar with the concept	More than 4 hours	Somewhat of an impediment	Not at all an impediment	Somewhat of an impediment	Not at all an impediment	Extremely important	Extremely important	Extremely important	Extremely important	Extremely important	Extremely important	Extremely important	Slightly familiar	Clerkship Director	1		COMSEP	Yes	Yes	Yes	No	No	No	No	No	No	No	No	4	4	4	2	3	3	3	1
Extremely important	Moderately important	Extremely important	Extremely important	Extremely important	Moderately important	Extremely important	Covered in my clerkship	Not sure or unfamiliar with the concept	Covered in my clerkship	Not sure or unfamiliar with the concept	Not sure or unfamiliar with the concept	Not sure or unfamiliar with the concept	Not sure or unfamiliar with the concept	Less than 1 hour	Somewhat of an impediment	Not at all an impediment	Not at all an impediment	A major impediment	Moderately important	Moderately important	Moderately important	Moderately important	Moderately important	Moderately important	Moderately important	Slightly familiar	Clerkship Director	1	6 weeks to 8 weeks	COMSEP	Yes	No	Yes	Yes	Yes	No	Yes	No	No	No	Yes	4	3	4	4	4	3	4	1
Moderately important	Moderately important	Moderately important	Moderately important	Not at all important	Not at all important	Not at all important	Covered in my clerkship	Covered in my clerkship	Covered in my clerkship	Covered in the overall clerskhips but not in my curriculum	Covered in the overall clerskhips but not in my curriculum	Not covered in the overall clerkship curriculum at all	Covered in my clerkship	1-4 hours	Not at all an impediment	Not at all an impediment	Not at all an impediment	Somewhat of an impediment	Extremely important	Extremely important	Extremely important	Extremely important	Extremely important	Extremely important	Extremely important	Moderately familiar	Clerkship Director	1		COMSEP	No	No	No	No	No	No	No	No	No	No	No	3	3	3	3	2	2	2	1
Extremely important	Extremely important	Moderately important	Not at all important	Moderately important	Moderately important	Moderately important	Covered in the overall clerskhips but not in my curriculum	Covered in the overall clerskhips but not in my curriculum	Not covered in the overall clerkship curriculum at all	Not covered in the overall clerkship curriculum at all	Not covered in the overall clerkship curriculum at all	Not covered in the overall clerkship curriculum at all	Not covered in the overall clerkship curriculum at all	I don’t know	A major impediment	Not at all an impediment	Not at all an impediment	Somewhat of an impediment	Extremely important	Extremely important	Not at all important	Not at all important	Not at all important	Not at all important	Not at all important	Not at all familiar	other	2	6 weeks to 8 weeks	COMSEP	Yes	Yes	No	No	No	No	No	Yes	No	No	No	4	4	3	2	3	3	3	2
Extremely important	Extremely important	Extremely important	Not sure or unfamiliar with the concept	Extremely important	Extremely important	Extremely important	Covered in my clerkship	Covered in my clerkship	Covered in my clerkship	Not sure or unfamiliar with the concept	Covered in my clerkship	Covered in the overall clerskhips but not in my curriculum	Covered in the overall clerskhips but not in my curriculum	More than 4 hours	Somewhat of an impediment	Somewhat of an impediment	Somewhat of an impediment	Somewhat of an impediment	Extremely important	Extremely important	Extremely important	Not sure or unfamiliar with the concept	Extremely important	Extremely important	Extremely important	Not at all familiar	Clerkship Director	1	6 weeks to 8 weeks	COMSEP	Yes	Yes	Yes	No	Yes	Yes	Yes	No	No	No	No	4	4	4		4	4	4	1
Moderately important	Extremely important	Not at all important	Not at all important	Moderately important	Moderately important	Extremely important	Covered in the overall clerskhips but not in my curriculum	Covered in my clerkship	Covered in the overall clerskhips but not in my curriculum	Not covered in the overall clerkship curriculum at all	Covered in the overall clerskhips but not in my curriculum	Covered in the overall clerskhips but not in my curriculum	Covered in my clerkship	More than 4 hours	Not at all an impediment	Not at all an impediment	Somewhat of an impediment	A major impediment	Extremely important	Extremely important	Moderately important	Not at all important	Not at all important	Extremely important	Extremely important	Not at all familiar	Clerkship Director	1	6 weeks to 8 weeks	COMSEP	No	Yes	No	No	No	No	Yes	No	No	No	Yes	3	4	2	2	3	3	4	1
Moderately important	Extremely important	Extremely important	Moderately important	Extremely important	Moderately important	Extremely important	Covered in the overall clerskhips but not in my curriculum	Covered in my clerkship	Covered in my clerkship	Covered in the overall clerskhips but not in my curriculum	Covered in my clerkship	Covered in the overall clerskhips but not in my curriculum	Covered in my clerkship	1-4 hours	A major impediment	Somewhat of an impediment	Somewhat of an impediment	A major impediment	Extremely important	Extremely important	Moderately important	Not at all important	Not sure or unfamiliar with the concept	Not at all important	Not at all important	Not at all familiar	other	2	6 weeks to 8 weeks	COMSEP	No	Yes	Yes	No	Yes	No	Yes	Yes	No	No	Yes	3	4	4	3	4	3	4	2
Extremely important	Extremely important	Extremely important	Moderately important	Extremely important	Moderately important	Extremely important	Not covered in the overall clerkship curriculum at all	Not covered in the overall clerkship curriculum at all	Not covered in the overall clerkship curriculum at all	Not covered in the overall clerkship curriculum at all	Not covered in the overall clerkship curriculum at all	Not covered in the overall clerkship curriculum at all	Not covered in the overall clerkship curriculum at all	Less than 1 hour	A major impediment	Somewhat of an impediment	Not at all an impediment	Somewhat of an impediment	Extremely important	Extremely important	Extremely important	Moderately important	Moderately important	Moderately important	Moderately important	Extremely familiar	other	2	6 weeks to 8 weeks	COMSEP	Yes	Yes	Yes	No	Yes	No	Yes	Yes	No	No	No	4	4	4	3	4	3	4	2
Moderately important	Extremely important	Extremely important	Extremely important	Extremely important	Extremely important	Moderately important	Not sure or unfamiliar with the concept	Not sure or unfamiliar with the concept	Not sure or unfamiliar with the concept	Not sure or unfamiliar with the concept	Not sure or unfamiliar with the concept	Not sure or unfamiliar with the concept	Not sure or unfamiliar with the concept	I don’t know	A major impediment	Somewhat of an impediment	Not at all an impediment	Not at all an impediment	Extremely important	Extremely important	Extremely important	Moderately important	Moderately important	Moderately important	Extremely important	Not at all familiar	other	2	6 weeks to 8 weeks	COMSEP	No	Yes	Yes	Yes	Yes	Yes	No	Yes	No	No	No	3	4	4	4	4	4	3	2
Moderately important	Moderately important	Moderately important	Moderately important	Moderately important	Moderately important	Moderately important	Not covered in the overall clerkship curriculum at all	Not covered in the overall clerkship curriculum at all	Not covered in the overall clerkship curriculum at all	Not covered in the overall clerkship curriculum at all	Not covered in the overall clerkship curriculum at all	Not covered in the overall clerkship curriculum at all	Not covered in the overall clerkship curriculum at all	I don’t know	Somewhat of an impediment	Somewhat of an impediment	Somewhat of an impediment	Somewhat of an impediment	Moderately important	Moderately important	Moderately important	Moderately important	Moderately important	Moderately important	Moderately important	Not at all familiar	Hospitalist	2	6 weeks to 8 weeks	COMSEP	No	No	No	No	No	No	No	No	No	No	No	3	3	3	3	3	3	3	2
Moderately important	Extremely important	Extremely important	Not sure or unfamiliar with the concept	Moderately important	Moderately important	Extremely important	Covered in my clerkship	Covered in my clerkship	Covered in my clerkship	Not sure or unfamiliar with the concept	Not sure or unfamiliar with the concept	Covered in my clerkship	Covered in my clerkship	I don’t know	Somewhat of an impediment	Not at all an impediment	Not at all an impediment	A major impediment	Extremely important	Extremely important	Moderately important	Not sure or unfamiliar with the concept	Moderately important	Moderately important	Moderately important	Not at all familiar	Pediatric Clerkship Director	2	less than 6 weeks	COMSEP	No	Yes	Yes	No	No	No	Yes	No	No	No	Yes	3	4	4		3	3	4	2
Moderately important	Moderately important	Moderately important	Moderately important	Moderately important	Moderately important	Moderately important	Not sure or unfamiliar with the concept	Not sure or unfamiliar with the concept	Not sure or unfamiliar with the concept	Not sure or unfamiliar with the concept	Not sure or unfamiliar with the concept	Not sure or unfamiliar with the concept	Not sure or unfamiliar with the concept	I don’t know	Somewhat of an impediment	Not at all an impediment	Not at all an impediment	Somewhat of an impediment	Moderately important	Moderately important	Moderately important	Moderately important	Moderately important	Moderately important	Moderately important	Slightly familiar	Clerkship Director	1	6 weeks to 8 weeks	COMSEP	No	No	No	No	No	No	No	No	No	No	No	3	3	3	3	3	3	3	1
Extremely important	Extremely important	Extremely important	Moderately important	Moderately important	Not at all important	Not at all important	Covered in the overall clerskhips but not in my curriculum	Covered in the overall clerskhips but not in my curriculum	Covered in the overall clerskhips but not in my curriculum	Not covered in the overall clerkship curriculum at all	Not covered in the overall clerkship curriculum at all	Not covered in the overall clerkship curriculum at all	Not covered in the overall clerkship curriculum at all	1-4 hours	Somewhat of an impediment	Somewhat of an impediment	Somewhat of an impediment	Somewhat of an impediment								Slightly familiar	other	2	6 weeks to 8 weeks	COMSEP	Yes	Yes	Yes	No	No	No	No	No	No	No	No	4	4	4	3	3	2	2	2
Extremely important	Extremely important	Extremely important	Extremely important	Extremely important	Moderately important	Extremely important	Covered in my clerkship	Covered in my clerkship	Covered in my clerkship	Covered in my clerkship	Covered in my clerkship	Covered in my clerkship	Covered in my clerkship	More than 4 hours	Not at all an impediment	Not at all an impediment	Not at all an impediment	Somewhat of an impediment	Extremely important	Extremely important	Extremely important	Extremely important	Extremely important	Extremely important	Extremely important	Extremely familiar	Dr	2	6 weeks to 8 weeks	COMSEP	Yes	Yes	Yes	Yes	Yes	No	Yes	No	No	No	No	4	4	4	4	4	3	4	2
Extremely important	Extremely important	Extremely important	Moderately important	Not at all important	Not at all important	Moderately important	Covered in my clerkship	Covered in my clerkship	Covered in my clerkship	Not covered in the overall clerkship curriculum at all	Not covered in the overall clerkship curriculum at all	Not covered in the overall clerkship curriculum at all	Covered in the overall clerskhips but not in my curriculum	1-4 hours	Not at all an impediment	Not at all an impediment	Not at all an impediment	Not at all an impediment	Moderately important	Moderately important	Moderately important	Not at all important	Moderately important	Not at all important	Moderately important	Moderately familiar	Clerkship Director	1	6 weeks to 8 weeks	COMSEP	Yes	Yes	Yes	No	No	No	No	No	No	No	No	4	4	4	3	2	2	3	1
Extremely important	Extremely important	Extremely important	Moderately important	Moderately important	Moderately important	Extremely important	Covered in my clerkship	Covered in my clerkship	Covered in my clerkship	Not sure or unfamiliar with the concept	Not sure or unfamiliar with the concept	Not sure or unfamiliar with the concept	Not sure or unfamiliar with the concept	I don’t know	Not at all an impediment	Not at all an impediment	Not at all an impediment	Somewhat of an impediment									other	2		COMSEP	Yes	Yes	Yes	No	No	No	Yes	No	No	No	No	4	4	4	3	3	3	4	2
Moderately important	Moderately important	Moderately important	Moderately important	Not at all important	Moderately important	Moderately important	Covered in my clerkship	Covered in my clerkship	Covered in the overall clerskhips but not in my curriculum	Covered in the overall clerskhips but not in my curriculum	Covered in my clerkship	Covered in the overall clerskhips but not in my curriculum	Covered in my clerkship	1-4 hours	Not at all an impediment	Not at all an impediment	Not at all an impediment	Not at all an impediment	Moderately important	Moderately important	Moderately important	Moderately important	Moderately important	Moderately important	Moderately important	Not at all familiar	Clerkship Director	1		COMSEP	No	No	No	No	No	No	No	No	No	No	No	3	3	3	3	2	3	3	1
Moderately important	Extremely important	Extremely important	Moderately important	Extremely important	Moderately important	Moderately important	Not sure or unfamiliar with the concept	Not sure or unfamiliar with the concept	Covered in my clerkship	Not sure or unfamiliar with the concept	Covered in my clerkship	Not sure or unfamiliar with the concept	Covered in my clerkship	I don’t know	Somewhat of an impediment	Not at all an impediment	Not at all an impediment	Somewhat of an impediment	Extremely important	Moderately important	Moderately important	Extremely important	Moderately important	Extremely important	Extremely important	Moderately familiar	other	2	6 weeks to 8 weeks	COMSEP	No	Yes	Yes	No	Yes	No	No	No	No	No	No	3	4	4	3	4	3	3	2
Not sure or unfamiliar with the concept	Not sure or unfamiliar with the concept	Moderately important	Not sure or unfamiliar with the concept	Not sure or unfamiliar with the concept	Not sure or unfamiliar with the concept	Moderately important	Not sure or unfamiliar with the concept	Not sure or unfamiliar with the concept	Covered in my clerkship	Not sure or unfamiliar with the concept	Not sure or unfamiliar with the concept	Not sure or unfamiliar with the concept	Covered in my clerkship	1-4 hours	A major impediment	Somewhat of an impediment	Somewhat of an impediment	A major impediment	Not sure or unfamiliar with the concept	Not sure or unfamiliar with the concept	Not sure or unfamiliar with the concept	Not sure or unfamiliar with the concept	Not sure or unfamiliar with the concept	Not sure or unfamiliar with the concept	Moderately important	Not at all familiar	other	2	6 weeks to 8 weeks	COMSEP	No	No	No	No	No	No	No	Yes	No	No	Yes			3				3	2
Moderately important	Extremely important	Extremely important	Not sure or unfamiliar with the concept	Moderately important	Moderately important	Extremely important	Covered in my clerkship	Covered in my clerkship	Covered in my clerkship	Covered in the overall clerskhips but not in my curriculum	Covered in the overall clerskhips but not in my curriculum	Covered in my clerkship	Covered in my clerkship	Less than 1 hour	A major impediment	Somewhat of an impediment	Not at all an impediment	Not at all an impediment	Not at all important	Not at all important	Not at all important	Not at all important	Not at all important	Not at all important	Not at all important	Extremely familiar	Clerkship Director	1	6 weeks to 8 weeks	COMSEP	No	Yes	Yes	No	No	No	Yes	Yes	No	No	No	3	4	4		3	3	4	1
Moderately important	Moderately important	Extremely important	Moderately important	Moderately important	Extremely important	Moderately important	Covered in my clerkship	Not sure or unfamiliar with the concept	Covered in my clerkship	Not sure or unfamiliar with the concept	Covered in my clerkship	Covered in the overall clerskhips but not in my curriculum	Not sure or unfamiliar with the concept	1-4 hours	Somewhat of an impediment	Not at all an impediment	Not at all an impediment	A major impediment	Not at all important	Extremely important	Not at all important	Not at all important	Extremely important	Extremely important	Not sure or unfamiliar with the concept	Slightly familiar	Clerkship Director	1	6 weeks to 8 weeks	COMSEP	No	No	Yes	No	No	Yes	No	No	No	No	Yes	3	3	4	3	3	4	3	1
Extremely important	Moderately important	Extremely important	Not sure or unfamiliar with the concept	Not at all important	Moderately important	Extremely important	Not covered in the overall clerkship curriculum at all	Covered in my clerkship	Not sure or unfamiliar with the concept	Not sure or unfamiliar with the concept	Not sure or unfamiliar with the concept	Not sure or unfamiliar with the concept	Not sure or unfamiliar with the concept	Less than 1 hour	Somewhat of an impediment	Not at all an impediment	Somewhat of an impediment	Somewhat of an impediment	Moderately important	Moderately important	Moderately important	Not at all important	Not at all important	Not at all important	Moderately important	Not at all familiar	other	2	6 weeks to 8 weeks	COMSEP	Yes	No	Yes	No	No	No	Yes	No	No	No	No	4	3	4		2	3	4	2
Extremely important	Extremely important	Extremely important	Moderately important	Moderately important	Not at all important	Not at all important	Covered in my clerkship	Covered in my clerkship	Not covered in the overall clerkship curriculum at all	Not covered in the overall clerkship curriculum at all	Not covered in the overall clerkship curriculum at all	Not covered in the overall clerkship curriculum at all	Not covered in the overall clerkship curriculum at all	More than 4 hours	Somewhat of an impediment	Not at all an impediment	Not at all an impediment	Not at all an impediment	Extremely important	Extremely important	Extremely important	Not at all important	Not at all important	Not at all important	Moderately important	Not at all familiar	Clerkship Director	1	6 weeks to 8 weeks	COMSEP	Yes	Yes	Yes	No	No	No	No	No	No	No	No	4	4	4	3	3	2	2	1
Extremely important	Extremely important	Extremely important	Extremely important	Extremely important	Moderately important	Extremely important	Covered in the overall clerskhips but not in my curriculum	Covered in the overall clerskhips but not in my curriculum	Covered in the overall clerskhips but not in my curriculum	Covered in the overall clerskhips but not in my curriculum	Covered in the overall clerskhips but not in my curriculum	Covered in the overall clerskhips but not in my curriculum	Covered in the overall clerskhips but not in my curriculum	1-4 hours	Not at all an impediment	Not at all an impediment	Not at all an impediment	Not at all an impediment	Extremely important	Extremely important	Extremely important	Extremely important	Extremely important	Moderately important	Extremely important	Moderately familiar	Clerkship Director	1	less than 6 weeks	COMSEP	Yes	Yes	Yes	Yes	Yes	No	Yes	No	No	No	No	4	4	4	4	4	3	4	1
Extremely important	Extremely important	Extremely important	Not at all important	Extremely important	Extremely important	Extremely important	Covered in my clerkship	Covered in my clerkship	Covered in my clerkship	Not sure or unfamiliar with the concept	Not sure or unfamiliar with the concept	Covered in my clerkship	Covered in the overall clerskhips but not in my curriculum	More than 4 hours	Somewhat of an impediment	Not at all an impediment	Not at all an impediment	A major impediment	Extremely important	Extremely important	Extremely important	Extremely important	Extremely important	Extremely important	Extremely important	Extremely familiar	Dr.	2	6 weeks to 8 weeks	COMSEP	Yes	Yes	Yes	No	Yes	Yes	Yes	No	No	No	Yes	4	4	4	2	4	4	4	2
Moderately important	Moderately important	Not at all important	Not at all important	Not at all important	Moderately important	Moderately important	Not covered in the overall clerkship curriculum at all	Not covered in the overall clerkship curriculum at all	Not covered in the overall clerkship curriculum at all	Not covered in the overall clerkship curriculum at all	Not covered in the overall clerkship curriculum at all	Not covered in the overall clerkship curriculum at all	Not covered in the overall clerkship curriculum at all	Less than 1 hour	Somewhat of an impediment	Not at all an impediment	Not at all an impediment	Somewhat of an impediment	Moderately important	Moderately important	Not at all important	Not at all important	Moderately important	Moderately important	Moderately important	Extremely familiar	Clerkship Director	1	6 weeks to 8 weeks	COMSEP	No	No	No	No	No	No	No	No	No	No	No	3	3	2	2	2	3	3	1
Extremely important	Extremely important	Extremely important	Extremely important	Extremely important	Extremely important	Extremely important	Not sure or unfamiliar with the concept	Not sure or unfamiliar with the concept	Not sure or unfamiliar with the concept	Not sure or unfamiliar with the concept	Not sure or unfamiliar with the concept	Not sure or unfamiliar with the concept	Not sure or unfamiliar with the concept	I don’t know	Not at all an impediment	Not at all an impediment	Not at all an impediment	Not at all an impediment	Moderately important	Moderately important	Moderately important	Moderately important	Moderately important	Moderately important	Moderately important	Not at all familiar	other	2	6 weeks to 8 weeks	COMSEP	Yes	Yes	Yes	Yes	Yes	Yes	Yes	No	No	No	No	4	4	4	4	4	4	4	2
Moderately important	Extremely important	Extremely important	Moderately important	Moderately important	Moderately important	Moderately important	Not covered in the overall clerkship curriculum at all	Covered in my clerkship	Covered in my clerkship	Not sure or unfamiliar with the concept	Not sure or unfamiliar with the concept	Not sure or unfamiliar with the concept	Not sure or unfamiliar with the concept	I don’t know	A major impediment	Not at all an impediment	Not at all an impediment	A major impediment	Extremely important	Extremely important	Extremely important	Moderately important	Moderately important	Moderately important	Extremely important	Not at all familiar	Clerkship Director	1	less than 6 weeks	COMSEP	No	Yes	Yes	No	No	No	No	Yes	No	No	Yes	3	4	4	3	3	3	3	1
Moderately important	Moderately important	Moderately important	Moderately important	Moderately important	Moderately important	Extremely important								More than 4 hours	Somewhat of an impediment	Not at all an impediment	Somewhat of an impediment	Somewhat of an impediment	Moderately important	Moderately important	Moderately important	Moderately important	Moderately important	Moderately important	Moderately important	Extremely familiar	other	2	6 weeks to 8 weeks	COMSEP	No	No	No	No	No	No	Yes	No	No	No	No	3	3	3	3	3	3	4	2
Moderately important	Moderately important	Extremely important	Not at all important	Not at all important	Extremely important	Moderately important	Not covered in the overall clerkship curriculum at all	Covered in the overall clerskhips but not in my curriculum	Not covered in the overall clerkship curriculum at all	Not covered in the overall clerkship curriculum at all	Not covered in the overall clerkship curriculum at all	Not covered in the overall clerkship curriculum at all	Covered in the overall clerskhips but not in my curriculum	1-4 hours	A major impediment	Not at all an impediment	Not at all an impediment	Not at all an impediment	Moderately important	Extremely important	Extremely important	Moderately important	Moderately important	Extremely important	Extremely important	Extremely familiar	Clerkship Director	1	6 weeks to 8 weeks	COMSEP	No	No	Yes	No	No	Yes	No	Yes	No	No	No	3	3	4	2	2	4	3	1
Extremely important	Extremely important	Extremely important	Extremely important	Extremely important	Extremely important	Extremely important	Covered in my clerkship	Covered in my clerkship	Covered in my clerkship	Covered in my clerkship	Covered in my clerkship	Covered in the overall clerskhips but not in my curriculum	Covered in my clerkship	1-4 hours	A major impediment	Not at all an impediment	Not at all an impediment	A major impediment	Moderately important	Not at all important	Moderately important	Extremely important	Moderately important	Extremely important	Extremely important	Slightly familiar	Associate Clerkship Director	1		COMSEP	Yes	Yes	Yes	Yes	Yes	Yes	Yes	Yes	No	No	Yes	4	4	4	4	4	4	4	1
Moderately important	Moderately important	Moderately important	Not at all important	Moderately important	Not at all important	Moderately important	Covered in my clerkship	Covered in the overall clerskhips but not in my curriculum	Covered in my clerkship	Covered in the overall clerskhips but not in my curriculum	Covered in the overall clerskhips but not in my curriculum	Not covered in the overall clerkship curriculum at all	Covered in the overall clerskhips but not in my curriculum	1-4 hours	Somewhat of an impediment	Not at all an impediment	Not at all an impediment	Not at all an impediment	Extremely important	Extremely important	Moderately important	Moderately important	Moderately important	Moderately important	Moderately important	Moderately familiar	Clerkship Director	1	6 weeks to 8 weeks	COMSEP	No	No	No	No	No	No	No	No	No	No	No	3	3	3	2	3	2	3	1
Moderately important	Extremely important	Extremely important	Not sure or unfamiliar with the concept	Not at all important	Not at all important	Moderately important	Covered in my clerkship	Covered in my clerkship	Not covered in the overall clerkship curriculum at all	Not sure or unfamiliar with the concept	Not covered in the overall clerkship curriculum at all	Covered in the overall clerskhips but not in my curriculum	Covered in my clerkship	1-4 hours	Somewhat of an impediment	Not at all an impediment	Not at all an impediment	Somewhat of an impediment	Moderately important	Extremely important	Moderately important	Not sure or unfamiliar with the concept	Not at all important	Not at all important	Extremely important	Moderately familiar	Clerkship Director	1	6 weeks to 8 weeks	COMSEP	No	Yes	Yes	No	No	No	No	No	No	No	No	3	4	4		2	2	3	1
Moderately important	Moderately important	Moderately important	Moderately important	Moderately important	Moderately important	Moderately important	Covered in the overall clerskhips but not in my curriculum	Covered in the overall clerskhips but not in my curriculum	Covered in the overall clerskhips but not in my curriculum	Covered in the overall clerskhips but not in my curriculum	Covered in the overall clerskhips but not in my curriculum	Covered in the overall clerskhips but not in my curriculum	Covered in the overall clerskhips but not in my curriculum	1-4 hours	Somewhat of an impediment	Somewhat of an impediment	Somewhat of an impediment	Somewhat of an impediment	Not at all important	Moderately important	Moderately important	Not at all important	Not at all important	Not at all important	Not at all important	Moderately familiar	Clerkship Director	1	less than 6 weeks	COMSEP	No	No	No	No	No	No	No	No	No	No	No	3	3	3	3	3	3	3	1
Not at all important	Moderately important	Extremely important	Not at all important	Moderately important	Moderately important	Moderately important	Covered in my clerkship	Covered in my clerkship	Covered in my clerkship	Covered in the overall clerskhips but not in my curriculum	Covered in the overall clerskhips but not in my curriculum	Covered in the overall clerskhips but not in my curriculum	Covered in the overall clerskhips but not in my curriculum	Less than 1 hour	A major impediment	Not at all an impediment	Not at all an impediment	Somewhat of an impediment	Extremely important	Moderately important	Extremely important	Moderately important	Moderately important	Moderately important	Moderately important	Not at all familiar	other	2	6 weeks to 8 weeks	COMSEP	No	No	Yes	No	No	No	No	Yes	No	No	No	2	3	4	2	3	3	3	2
Moderately important	Extremely important	Moderately important	Not at all important	Not at all important	Extremely important	Extremely important	Covered in the overall clerskhips but not in my curriculum	Covered in my clerkship	Covered in my clerkship	Not sure or unfamiliar with the concept	Not sure or unfamiliar with the concept	Not sure or unfamiliar with the concept	Not sure or unfamiliar with the concept	I don’t know	Somewhat of an impediment	Not at all an impediment	Not at all an impediment	A major impediment	Extremely important	Extremely important	Not at all important	Not at all important	Not at all important	Extremely important	Extremely important	Not at all familiar	Clerkship Director	1	6 weeks to 8 weeks	COMSEP	No	Yes	No	No	No	Yes	Yes	No	No	No	Yes	3	4	3	2	2	4	4	1
Moderately important	Moderately important	Moderately important	Moderately important	Moderately important	Not at all important	Moderately important	Covered in the overall clerskhips but not in my curriculum	Covered in the overall clerskhips but not in my curriculum	Covered in the overall clerskhips but not in my curriculum	Covered in the overall clerskhips but not in my curriculum	Covered in the overall clerskhips but not in my curriculum	Not covered in the overall clerkship curriculum at all	Covered in the overall clerskhips but not in my curriculum	I don’t know	A major impediment	Somewhat of an impediment	Not at all an impediment	Somewhat of an impediment	Moderately important	Moderately important	Moderately important	Moderately important	Moderately important	Not sure or unfamiliar with the concept	Not at all important	Not at all familiar	Associate Clerkship Director	1	6 weeks to 8 weeks	COMSEP	No	No	No	No	No	No	No	Yes	No	No	No	3	3	3	3	3	2	3	1
Extremely important	Extremely important	Extremely important	Extremely important	Extremely important	Not at all important	Extremely important	Covered in my clerkship	Covered in my clerkship	Covered in my clerkship	Covered in my clerkship	Covered in my clerkship	Covered in the overall clerskhips but not in my curriculum	Covered in my clerkship	More than 4 hours	Not at all an impediment	Not at all an impediment	Not at all an impediment	Somewhat of an impediment	Moderately important	Moderately important	Not at all important	Moderately important	Moderately important	Not at all important	Moderately important	Slightly familiar	other	2	less than 6 weeks	COMSEP	Yes	Yes	Yes	Yes	Yes	No	Yes	No	No	No	No	4	4	4	4	4	2	4	2
Moderately important	Moderately important	Moderately important	Moderately important	Moderately important	Moderately important	Moderately important	Not covered in the overall clerkship curriculum at all	Covered in my clerkship	Covered in my clerkship	Not covered in the overall clerkship curriculum at all	Covered in my clerkship	Not covered in the overall clerkship curriculum at all	Not covered in the overall clerkship curriculum at all	I don’t know	A major impediment	Not at all an impediment	Not at all an impediment	A major impediment	Moderately important	Moderately important	Moderately important	Moderately important	Moderately important	Moderately important	Moderately important	Slightly familiar	Co-Clerkship Director	1	6 weeks to 8 weeks	COMSEP	No	No	No	No	No	No	No	Yes	No	No	Yes	3	3	3	3	3	3	3	1
Extremely important	Extremely important	Extremely important	Moderately important	Moderately important	Moderately important	Extremely important	Covered in my clerkship	Covered in my clerkship	Covered in my clerkship	Covered in the overall clerskhips but not in my curriculum	Covered in the overall clerskhips but not in my curriculum	Covered in the overall clerskhips but not in my curriculum	Covered in my clerkship	I don’t know	Somewhat of an impediment	Not at all an impediment	Not at all an impediment	Somewhat of an impediment	Moderately important	Moderately important	Not at all important	Moderately important	Moderately important	Moderately important	Moderately important	Moderately familiar	other	2	6 weeks to 8 weeks	COMSEP	Yes	Yes	Yes	No	No	No	Yes	No	No	No	No	4	4	4	3	3	3	4	2
Moderately important	Extremely important	Moderately important	Not at all important	Not sure or unfamiliar with the concept	Moderately important	Not at all important	Covered in my clerkship	Covered in my clerkship	Covered in my clerkship	Not covered in the overall clerkship curriculum at all	Not covered in the overall clerkship curriculum at all	Not covered in the overall clerkship curriculum at all	Covered in the overall clerskhips but not in my curriculum	I don’t know	A major impediment	Not at all an impediment	Not at all an impediment	A major impediment	Extremely important	Moderately important	Extremely important	Not at all important	Not sure or unfamiliar with the concept	Moderately important	Moderately important	Not at all familiar	Clerkship Director	1	6 weeks to 8 weeks	COMSEP	No	Yes	No	No	No	No	No	Yes	No	No	Yes	3	4	3	2		3	2	1
Moderately important	Extremely important	Extremely important	Extremely important	Moderately important	Moderately important	Moderately important	Covered in the overall clerskhips but not in my curriculum	Covered in the overall clerskhips but not in my curriculum	Covered in the overall clerskhips but not in my curriculum	Covered in the overall clerskhips but not in my curriculum	Covered in the overall clerskhips but not in my curriculum	Covered in the overall clerskhips but not in my curriculum	Covered in my clerkship	1-4 hours	Somewhat of an impediment	Somewhat of an impediment	Somewhat of an impediment	A major impediment	Not at all important	Not at all important	Not at all important	Not at all important	Not at all important	Not at all important	Not at all important	Slightly familiar	Clerkship Director	1		COMSEP	No	Yes	Yes	Yes	No	No	No	No	No	No	Yes	3	4	4	4	3	3	3	1
Extremely important	Extremely important	Moderately important	Moderately important	Extremely important	Moderately important	Extremely important	Covered in my clerkship	Covered in my clerkship	Covered in my clerkship	Covered in my clerkship	Not sure or unfamiliar with the concept	Not sure or unfamiliar with the concept	Covered in my clerkship	1-4 hours	Somewhat of an impediment	Somewhat of an impediment	Not at all an impediment	Somewhat of an impediment	Extremely important	Extremely important	Extremely important	Extremely important	Extremely important	Moderately important	Extremely important	Slightly familiar	Clerkship Director	1	less than 6 weeks	COMSEP	Yes	Yes	No	No	Yes	No	Yes	No	No	No	No	4	4	3	3	4	3	4	1
Moderately important	Extremely important	Extremely important	Moderately important							Not covered in the overall clerkship curriculum at all				More than 4 hours	A major impediment	Not at all an impediment	Not at all an impediment	A major impediment								Slightly familiar	Clerkship Director	1	6 weeks to 8 weeks	COMSEP	No	Yes	Yes	No	No	No	No	Yes	No	No	Yes	3	4	4	3				1
Not sure or unfamiliar with the concept	Not sure or unfamiliar with the concept	Not sure or unfamiliar with the concept	Not sure or unfamiliar with the concept	Not sure or unfamiliar with the concept	Not sure or unfamiliar with the concept	Not sure or unfamiliar with the concept	Not sure or unfamiliar with the concept	Not sure or unfamiliar with the concept	Not sure or unfamiliar with the concept	Not sure or unfamiliar with the concept	Not sure or unfamiliar with the concept	Not sure or unfamiliar with the concept	Not sure or unfamiliar with the concept	I don’t know	Not at all an impediment	Not at all an impediment	Not at all an impediment	Not at all an impediment	Not sure or unfamiliar with the concept	Not sure or unfamiliar with the concept	Not sure or unfamiliar with the concept	Not sure or unfamiliar with the concept	Not sure or unfamiliar with the concept	Not sure or unfamiliar with the concept	Not sure or unfamiliar with the concept	Not at all familiar	other	2	less than 6 weeks	COMSEP	No	No	No	No	No	No	No	No	No	No	No								2
Extremely important	Extremely important	Moderately important	Moderately important	Extremely important	Moderately important	Extremely important	Covered in my clerkship	Covered in my clerkship	Covered in my clerkship	Covered in my clerkship	Covered in my clerkship	Covered in my clerkship	Covered in my clerkship	I don’t know	Not at all an impediment	Not at all an impediment	Not at all an impediment	Not at all an impediment	Moderately important	Moderately important	Extremely important	Not at all important	Moderately important	Not at all important	Extremely important	Not at all familiar	Dr.	2	6 weeks to 8 weeks	COMSEP	Yes	Yes	No	No	Yes	No	Yes	No	No	No	No	4	4	3	3	4	3	4	2
Moderately important	Extremely important	Extremely important	Extremely important	Moderately important	Moderately important	Extremely important	Not covered in the overall clerkship curriculum at all	Not covered in the overall clerkship curriculum at all	Not covered in the overall clerkship curriculum at all	Not covered in the overall clerkship curriculum at all	Covered in the overall clerskhips but not in my curriculum	Covered in the overall clerskhips but not in my curriculum	Not covered in the overall clerkship curriculum at all	I don’t know	A major impediment	Not at all an impediment	Not at all an impediment	Somewhat of an impediment	Extremely important	Extremely important	Moderately important	Moderately important	Extremely important	Extremely important	Extremely important	Slightly familiar	Clerkship Director	1	6 weeks to 8 weeks	COMSEP	No	Yes	Yes	Yes	No	No	Yes	Yes	No	No	No	3	4	4	4	3	3	4	1
Moderately important	Extremely important	Extremely important	Not at all important	Moderately important	Extremely important	Extremely important	Not sure or unfamiliar with the concept	Not sure or unfamiliar with the concept	Not sure or unfamiliar with the concept	Not sure or unfamiliar with the concept	Not sure or unfamiliar with the concept	Not sure or unfamiliar with the concept	Not sure or unfamiliar with the concept	I don’t know					Extremely important	Extremely important	Moderately important	Not at all important	Not at all important	Extremely important	Extremely important	Extremely familiar	other	2	6 weeks to 8 weeks	COMSEP	No	Yes	Yes	No	No	Yes	Yes	No	No	No	No	3	4	4	2	3	4	4	2
Moderately important	Extremely important	Extremely important	Moderately important	Extremely important	Moderately important	Extremely important	Not sure or unfamiliar with the concept	Not sure or unfamiliar with the concept	Covered in my clerkship	Not sure or unfamiliar with the concept	Not sure or unfamiliar with the concept	Not sure or unfamiliar with the concept	Not sure or unfamiliar with the concept	Less than 1 hour	Somewhat of an impediment	Not at all an impediment	Not at all an impediment	Somewhat of an impediment	Moderately important	Moderately important	Moderately important	Moderately important	Moderately important	Moderately important	Moderately important	Not at all familiar	Clerkship Director	1	6 weeks to 8 weeks	COMSEP	No	Yes	Yes	No	Yes	No	Yes	No	No	No	No	3	4	4	3	4	3	4	1
Moderately important	Extremely important	Extremely important	Extremely important	Extremely important	Extremely important	Extremely important	Not covered in the overall clerkship curriculum at all	Covered in my clerkship	Not covered in the overall clerkship curriculum at all	Not covered in the overall clerkship curriculum at all	Not covered in the overall clerkship curriculum at all	Not covered in the overall clerkship curriculum at all	Not covered in the overall clerkship curriculum at all	Less than 1 hour	Somewhat of an impediment	A major impediment	Not at all an impediment	Somewhat of an impediment	Extremely important	Extremely important	Extremely important	Extremely important	Extremely important	Extremely important	Extremely important	Slightly familiar	Clerkship Director	1	6 weeks to 8 weeks	COMSEP	No	Yes	Yes	Yes	Yes	Yes	Yes	No	Yes	No	No	3	4	4	4	4	4	4	1
Extremely important	Extremely important	Extremely important	Extremely important	Moderately important	Moderately important	Moderately important													Extremely important	Extremely important	Extremely important	Extremely important	Extremely important	Extremely important	Extremely important	Slightly familiar	other	2	6 weeks to 8 weeks	COMSEP	Yes	Yes	Yes	Yes	No	No	No	No	No	No	No	4	4	4	4	3	3	3	2
Not sure or unfamiliar with the concept	Not sure or unfamiliar with the concept	Moderately important	Not sure or unfamiliar with the concept	Not sure or unfamiliar with the concept	Extremely important	Extremely important	Not sure or unfamiliar with the concept	Not sure or unfamiliar with the concept	Covered in the overall clerskhips but not in my curriculum	Not sure or unfamiliar with the concept	Not sure or unfamiliar with the concept	Covered in my clerkship	Covered in the overall clerskhips but not in my curriculum	Less than 1 hour	A major impediment	Somewhat of an impediment	Not at all an impediment	Not at all an impediment	Not at all important	Not at all important	Not at all important	Not at all important	Not at all important	Not at all important	Not at all important	Moderately familiar	Clerkship Director	1	less than 6 weeks	COMSEP	No	No	No	No	No	Yes	Yes	Yes	No	No	No			3			4	4	1
Moderately important	Moderately important	Moderately important	Not at all important	Not at all important	Not at all important		Not sure or unfamiliar with the concept	Not sure or unfamiliar with the concept	Covered in my clerkship	Not sure or unfamiliar with the concept	Not sure or unfamiliar with the concept	Not sure or unfamiliar with the concept	Not sure or unfamiliar with the concept	I don’t know	Not at all an impediment	Somewhat of an impediment	Not at all an impediment	Somewhat of an impediment	Not at all important	Not at all important	Moderately important	Not at all important	Not at all important	Not at all important	Moderately important	Not at all familiar	Clerkship Director	1	6 weeks to 8 weeks	COMSEP	No	No	No	No	No	No	No	No	No	No	No	3	3	3	2	2	2		1
Moderately important	Extremely important	Extremely important	Moderately important	Moderately important	Moderately important	Moderately important	Covered in my clerkship	Covered in my clerkship	Covered in my clerkship	Covered in my clerkship	Covered in my clerkship	Covered in the overall clerskhips but not in my curriculum	Covered in my clerkship	More than 4 hours	Somewhat of an impediment	Not at all an impediment	Not at all an impediment	Somewhat of an impediment	Extremely important	Extremely important	Extremely important	Moderately important	Moderately important	Moderately important	Moderately important	Slightly familiar	Clerkship Director	1	6 weeks to 8 weeks	COMSEP	No	Yes	Yes	No	No	No	No	No	No	No	No	3	4	4	3	3	3	3	1
Moderately important	Extremely important	Extremely important	Extremely important	Not at all important	Not at all important	Moderately important	Covered in the overall clerskhips but not in my curriculum	Covered in my clerkship	Covered in my clerkship	Not covered in the overall clerkship curriculum at all	Covered in the overall clerskhips but not in my curriculum	Not covered in the overall clerkship curriculum at all	Not covered in the overall clerkship curriculum at all	1-4 hours	Somewhat of an impediment	Somewhat of an impediment	Not at all an impediment	A major impediment	Extremely important	Moderately important	Not at all important	Not at all important	Moderately important	Moderately important	Not at all important	Moderately familiar	Clerkship Director	1	6 weeks to 8 weeks	COMSEP	No	Yes	Yes	Yes	No	No	No	No	No	No	Yes	3	4	4	4	2	2	3	1
Extremely important	Extremely important	Extremely important	Moderately important	Moderately important	Moderately important	Extremely important	Covered in my clerkship	Covered in my clerkship	Covered in my clerkship	Not covered in the overall clerkship curriculum at all	Covered in my clerkship	Not covered in the overall clerkship curriculum at all	Covered in my clerkship	1-4 hours	Not at all an impediment	Not at all an impediment	Somewhat of an impediment	Somewhat of an impediment	Extremely important	Extremely important	Extremely important	Moderately important	Moderately important	Moderately important	Extremely important	Slightly familiar	Clerkship Director	1	6 weeks to 8 weeks	COMSEP	Yes	Yes	Yes	No	No	No	Yes	No	No	No	No	4	4	4	3	3	3	4	1
Moderately important	Extremely important	Extremely important	Moderately important	Moderately important	Moderately important	Extremely important	Covered in my clerkship	Covered in my clerkship	Covered in my clerkship	Not sure or unfamiliar with the concept	Not sure or unfamiliar with the concept	Not sure or unfamiliar with the concept	Covered in my clerkship	I don’t know	Somewhat of an impediment	Not at all an impediment	Not at all an impediment	Not at all an impediment								Not at all familiar	other	2	6 weeks to 8 weeks	COMSEP	No	Yes	Yes	No	No	No	Yes	No	No	No	No	3	4	4	3	3	3	4	2
Moderately important	Extremely important	Extremely important	Moderately important	Moderately important	Not sure or unfamiliar with the concept	Moderately important	Covered in my clerkship	Covered in my clerkship	Covered in my clerkship	Not sure or unfamiliar with the concept	Covered in the overall clerskhips but not in my curriculum	Not sure or unfamiliar with the concept	Covered in the overall clerskhips but not in my curriculum	More than 4 hours	Somewhat of an impediment	Not at all an impediment	Not at all an impediment	Somewhat of an impediment	Extremely important	Extremely important	Extremely important	Not sure or unfamiliar with the concept	Not sure or unfamiliar with the concept	Not sure or unfamiliar with the concept	Extremely important	Slightly familiar	Clerkship Director	1	6 weeks to 8 weeks	COMSEP	No	Yes	Yes	No	No	No	No	No	No	No	No	3	4	4	3	3		3	1
Not sure or unfamiliar with the concept	Moderately important	Moderately important	Moderately important	Moderately important	Not sure or unfamiliar with the concept	Moderately important	Not sure or unfamiliar with the concept	Not covered in the overall clerkship curriculum at all	Not covered in the overall clerkship curriculum at all	Not covered in the overall clerkship curriculum at all	Not covered in the overall clerkship curriculum at all	Not covered in the overall clerkship curriculum at all	Not covered in the overall clerkship curriculum at all	Less than 1 hour	Somewhat of an impediment	Not at all an impediment	Not at all an impediment	A major impediment									Associate Clerkship Director	1	6 weeks to 8 weeks	COMSEP	No	No	No	No	No	No	No	No	No	No	Yes		3	3	3	3		3	1
Extremely important	Extremely important	Extremely important	Extremely important	Extremely important	Extremely important	Extremely important	Covered in my clerkship	Covered in my clerkship	Covered in my clerkship	Not sure or unfamiliar with the concept	Covered in my clerkship	Not sure or unfamiliar with the concept	Covered in my clerkship	I don’t know	A major impediment	Somewhat of an impediment	Not at all an impediment	Not at all an impediment	Moderately important	Moderately important	Moderately important	Moderately important	Moderately important	Moderately important	Moderately important	Not at all familiar	other	2		COMSEP	Yes	Yes	Yes	Yes	Yes	Yes	Yes	Yes	No	No	No	4	4	4	4	4	4	4	2
Moderately important	Moderately important	Not sure or unfamiliar with the concept	Extremely important	Extremely important	Moderately important	Moderately important	Not covered in the overall clerkship curriculum at all	Covered in my clerkship	Not covered in the overall clerkship curriculum at all	Covered in my clerkship	Covered in my clerkship	Covered in my clerkship	Covered in my clerkship	Less than 1 hour	A major impediment	Not at all an impediment	Not at all an impediment	A major impediment	Moderately important	Moderately important	Moderately important	Moderately important	Moderately important	Moderately important	Moderately important	Not at all familiar	Clerkship Director	1	6 weeks to 8 weeks	COMSEP	No	No	No	Yes	Yes	No	No	Yes	No	No	Yes	3	3		4	4	3	3	1
Extremely important	Extremely important	Moderately important	Not at all important	Moderately important	Moderately important	Moderately important	Covered in my clerkship	Covered in my clerkship	Covered in my clerkship	Not sure or unfamiliar with the concept	Covered in the overall clerskhips but not in my curriculum	Covered in the overall clerskhips but not in my curriculum	Covered in the overall clerskhips but not in my curriculum	More than 4 hours	Somewhat of an impediment	Somewhat of an impediment	Not at all an impediment	A major impediment	Extremely important	Extremely important	Moderately important	Not sure or unfamiliar with the concept	Moderately important	Not at all important	Moderately important	Extremely familiar	Clerkship Director	1	6 weeks to 8 weeks	COMSEP	Yes	Yes	No	No	No	No	No	No	No	No	Yes	4	4	3	2	3	3	3	1
Extremely important	Extremely important	Extremely important	Moderately important	Moderately important	Moderately important	Extremely important	Covered in my clerkship	Covered in my clerkship	Covered in my clerkship	Covered in my clerkship	Covered in my clerkship	Not sure or unfamiliar with the concept	Covered in my clerkship	I don’t know	A major impediment	Not at all an impediment	Somewhat of an impediment	Not at all an impediment	Not sure or unfamiliar with the concept	Not sure or unfamiliar with the concept	Not sure or unfamiliar with the concept	Not sure or unfamiliar with the concept	Not sure or unfamiliar with the concept	Not sure or unfamiliar with the concept	Not sure or unfamiliar with the concept	Slightly familiar	Associate Clerkship Director	1	less than 6 weeks	COMSEP	Yes	Yes	Yes	No	No	No	Yes	Yes	No	No	No	4	4	4	3	3	3	4	1
Moderately important	Extremely important	Moderately important	Extremely important	Extremely important	Extremely important	Extremely important		Covered in my clerkship	Covered in the overall clerskhips but not in my curriculum	Covered in my clerkship	Covered in my clerkship	Covered in my clerkship	Covered in the overall clerskhips but not in my curriculum	Less than 1 hour	Somewhat of an impediment	Somewhat of an impediment	Not at all an impediment	A major impediment	Extremely important	Extremely important	Moderately important	Extremely important	Not at all important	Extremely important	Moderately important	Slightly familiar	Clerkship Director	1	6 weeks to 8 weeks	COMSEP	No	Yes	No	Yes	Yes	Yes	Yes	No	No	No	Yes	3	4	3	4	4	4	4	1
Extremely important	Extremely important	Moderately important	Moderately important	Extremely important	Extremely important	Extremely important	Covered in my clerkship	Covered in my clerkship	Not sure or unfamiliar with the concept	Not sure or unfamiliar with the concept	Not sure or unfamiliar with the concept	Covered in my clerkship	Not sure or unfamiliar with the concept	I don’t know	Somewhat of an impediment	Not at all an impediment	Not at all an impediment	Not at all an impediment	Extremely important	Moderately important	Moderately important	Moderately important	Extremely important	Moderately important	Extremely important	Not at all familiar	Site director	1	other	CDIM	Yes	Yes	No	No	Yes	Yes	Yes	No	No	No	No	4	4	3	3	4	4	4	1
Moderately important	Moderately important	Extremely important	Moderately important	Moderately important	Extremely important	Extremely important	Covered in my clerkship	Covered in my clerkship	Covered in the overall clerskhips but not in my curriculum	Covered in my clerkship	Covered in the overall clerskhips but not in my curriculum	Covered in the overall clerskhips but not in my curriculum	Covered in my clerkship	1-4 hours	A major impediment	Not at all an impediment	Not at all an impediment	A major impediment	Moderately important	Moderately important	Moderately important	Moderately important	Moderately important	Moderately important	Moderately important	Moderately familiar	Clerkship director	1	other	CDIM	No	No	Yes	No	No	Yes	Yes	Yes	No	No	Yes	3	3	4	3	3	4	4	1
Moderately important	Extremely important	Extremely important	Moderately important	Moderately important	Moderately important	Moderately important	Covered in my clerkship	Covered in my clerkship	Covered in my clerkship	Covered in the overall clerskhips but not in my curriculum	Covered in the overall clerskhips but not in my curriculum	Not covered in the overall clerkship curriculum at all	Not covered in the overall clerkship curriculum at all	More than 4 hours	Somewhat of an impediment	Not at all an impediment	Not at all an impediment	Not at all an impediment	Extremely important	Extremely important	Extremely important	Extremely important	Extremely important	Extremely important	Extremely important	Extremely familiar	Other (please explain):	2	other	CDIM	No	Yes	Yes	No	No	No	No	No	No	No	No	3	4	4	3	3	3	3	2
Extremely important	Extremely important	Extremely important	Extremely important	Extremely important	Extremely important	Extremely important	Covered in the overall clerskhips but not in my curriculum	Covered in my clerkship	Covered in my clerkship	Not covered in the overall clerkship curriculum at all	Not covered in the overall clerkship curriculum at all	Covered in my clerkship	Not covered in the overall clerkship curriculum at all	1-4 hours	A major impediment	Not at all an impediment	Not at all an impediment	Somewhat of an impediment	Moderately important	Extremely important	Extremely important	Moderately important	Moderately important	Extremely important	Extremely important	Extremely familiar	Other (please explain):	2	other	CDIM	Yes	Yes	Yes	Yes	Yes	Yes	Yes	Yes	No	No	No	4	4	4	4	4	4	4	2
Extremely important	Extremely important	Extremely important	Moderately important	Moderately important	Moderately important	Extremely important	Covered in my clerkship	Covered in my clerkship	Covered in my clerkship	Covered in my clerkship	Covered in my clerkship	Covered in my clerkship	Covered in my clerkship	More than 4 hours	Somewhat of an impediment	Somewhat of an impediment	Not at all an impediment	Somewhat of an impediment	Moderately important	Moderately important	Moderately important	Moderately important	Not at all important	Moderately important	Moderately important	Slightly familiar	Other (please explain):	2	other	CDIM	Yes	Yes	Yes	No	No	No	Yes	No	No	No	No	4	4	4	3	3	3	4	2
Extremely important	Extremely important	Moderately important	Moderately important	Extremely important	Moderately important	Extremely important	Covered in my clerkship	Covered in my clerkship	Covered in the overall clerskhips but not in my curriculum	Covered in my clerkship	Covered in my clerkship	Covered in my clerkship	Covered in my clerkship	More than 4 hours	Not at all an impediment	Somewhat of an impediment	Not at all an impediment	A major impediment	Extremely important	Extremely important	Not sure or unfamiliar with the concept	Not sure or unfamiliar with the concept	Extremely important	Moderately important	Extremely important	Moderately familiar	Clerkship director	1	other	CDIM	Yes	Yes	No	No	Yes	No	Yes	No	No	No	Yes	4	4	3	3	4	3	4	1
Extremely important	Extremely important	Moderately important	Moderately important	Moderately important	Moderately important	Moderately important	Covered in my clerkship	Covered in my clerkship	Covered in my clerkship	Covered in the overall clerskhips but not in my curriculum	Covered in my clerkship	Covered in my clerkship	Covered in my clerkship	1-4 hours	A major impediment	Somewhat of an impediment	Somewhat of an impediment	Somewhat of an impediment	Moderately important	Extremely important	Extremely important	Moderately important	Moderately important	Extremely important	Moderately important	Slightly familiar	Clerkship director	1	other	CDIM	Yes	Yes	No	No	No	No	No	Yes	No	No	No	4	4	3	3	3	3	3	1
Moderately important	Extremely important	Extremely important	Moderately important	Extremely important	Moderately important	Moderately important	Not covered in the overall clerkship curriculum at all	Covered in my clerkship	Covered in my clerkship	Not covered in the overall clerkship curriculum at all	Covered in my clerkship	Covered in my clerkship	Not covered in the overall clerkship curriculum at all	1-4 hours	Somewhat of an impediment	Not at all an impediment	Not at all an impediment	Not at all an impediment	Extremely important	Extremely important	Moderately important	Not at all important	Extremely important	Extremely important	Extremely important	Moderately familiar	Other (please explain):	2	other	CDIM	No	Yes	Yes	No	Yes	No	No	No	No	No	No	3	4	4	3	4	3	3	2
Moderately important	Extremely important	Extremely important	Moderately important	Extremely important	Moderately important	Extremely important	Covered in my clerkship	Covered in my clerkship	Covered in my clerkship	Not sure or unfamiliar with the concept	Covered in my clerkship	Not covered in the overall clerkship curriculum at all	Covered in my clerkship	More than 4 hours	Somewhat of an impediment	Not at all an impediment	Not at all an impediment	Somewhat of an impediment	Extremely important	Moderately important	Extremely important	Extremely important	Moderately important	Extremely important	Moderately important	Moderately familiar	Clerkship director	1	other	CDIM	No	Yes	Yes	No	Yes	No	Yes	No	No	No	No	3	4	4	3	4	3	4	1
Extremely important	Extremely important	Extremely important	Extremely important	Extremely important	Extremely important	Extremely important	Covered in my clerkship	Covered in my clerkship	Covered in my clerkship	Not sure or unfamiliar with the concept	Not sure or unfamiliar with the concept	Covered in my clerkship	Not sure or unfamiliar with the concept	More than 4 hours	A major impediment	Not at all an impediment	Not at all an impediment	Somewhat of an impediment	Extremely important	Extremely important	Extremely important	Moderately important	Moderately important	Extremely important	Extremely important	Not at all familiar	Site director	1	more than 8 weeks	CDIM	Yes	Yes	Yes	Yes	Yes	Yes	Yes	Yes	No	No	No	4	4	4	4	4	4	4	1
Extremely important	Extremely important	Extremely important	Not sure or unfamiliar with the concept	Moderately important	Moderately important	Extremely important	Covered in my clerkship	Covered in my clerkship	Covered in the overall clerskhips but not in my curriculum	Not sure or unfamiliar with the concept	Covered in my clerkship	Not sure or unfamiliar with the concept	Covered in the overall clerskhips but not in my curriculum	1-4 hours	Somewhat of an impediment	A major impediment	Not at all an impediment	Somewhat of an impediment												CDIM	Yes	Yes	Yes	No	No	No	Yes	No	Yes	No	No	4	4	4		3	3	4
Extremely important	Extremely important	Moderately important	Extremely important	Moderately important	Moderately important	Moderately important	Covered in my clerkship	Covered in my clerkship	Covered in my clerkship	Covered in my clerkship	Covered in my clerkship	Covered in my clerkship	Covered in my clerkship	I don’t know	A major impediment	Not at all an impediment	Not at all an impediment	Somewhat of an impediment	Extremely important	Extremely important	Extremely important	Extremely important	Extremely important	Extremely important	Extremely important	Not at all familiar	Clerkship director	1	6 weeks to 8 weeks	CDIM	Yes	Yes	No	Yes	No	No	No	Yes	No	No	No	4	4	3	4	3	3	3	1
Moderately important	Extremely important	Extremely important	Moderately important	Moderately important	Moderately important	Moderately important	Covered in my clerkship	Covered in my clerkship	Covered in my clerkship	Covered in the overall clerskhips but not in my curriculum	Not covered in the overall clerkship curriculum at all	Covered in the overall clerskhips but not in my curriculum	Covered in the overall clerskhips but not in my curriculum	More than 4 hours	Somewhat of an impediment	Not at all an impediment	Not at all an impediment	Not at all an impediment	Extremely important	Extremely important	Extremely important	Moderately important	Moderately important	Moderately important	Moderately important	Extremely familiar	Clerkship director	1	6 weeks to 8 weeks	CDIM	No	Yes	Yes	No	No	No	No	No	No	No	No	3	4	4	3	3	3	3	1
Extremely important	Extremely important	Extremely important	Extremely important	Extremely important	Extremely important	Extremely important	Covered in my clerkship	Covered in my clerkship	Covered in my clerkship	Covered in my clerkship	Covered in the overall clerskhips but not in my curriculum	Covered in my clerkship	Covered in the overall clerskhips but not in my curriculum	More than 4 hours	Somewhat of an impediment	Not at all an impediment	Not at all an impediment	Somewhat of an impediment	Extremely important	Extremely important	Extremely important	Extremely important	Extremely important	Extremely important	Extremely important	Slightly familiar	Clerkship director	1	6 weeks to 8 weeks	CDIM	Yes	Yes	Yes	Yes	Yes	Yes	Yes	No	No	No	No	4	4	4	4	4	4	4	1
Extremely important	Extremely important	Extremely important	Extremely important	Extremely important	Moderately important	Extremely important	Covered in my clerkship	Covered in my clerkship	Covered in my clerkship	Covered in my clerkship	Covered in my clerkship	Covered in my clerkship	Covered in my clerkship	1-4 hours	Not at all an impediment	Not at all an impediment	Not at all an impediment	Not at all an impediment	Moderately important	Moderately important	Moderately important	Moderately important	Moderately important	Moderately important	Moderately important	Not at all familiar	Clerkship director	1	6 weeks to 8 weeks	CDIM	Yes	Yes	Yes	Yes	Yes	No	Yes	No	No	No	No	4	4	4	4	4	3	4	1
Extremely important	Extremely important	Extremely important	Extremely important	Moderately important	Moderately important	Extremely important	Covered in my clerkship	Covered in my clerkship	Covered in my clerkship	Covered in the overall clerskhips but not in my curriculum	Not sure or unfamiliar with the concept	Not sure or unfamiliar with the concept	Covered in my clerkship	More than 4 hours	Somewhat of an impediment	Not at all an impediment	Not at all an impediment	Not at all an impediment	Moderately important	Moderately important	Moderately important	Not at all important	Not sure or unfamiliar with the concept	Moderately important	Moderately important	Slightly familiar	Clerkship director	1	6 weeks to 8 weeks	CDIM	Yes	Yes	Yes	Yes	No	No	Yes	No	No	No	No	4	4	4	4	3	3	4	1
Moderately important	Extremely important	Moderately important	Moderately important	Moderately important	Not at all important	Moderately important	Covered in my clerkship	Covered in my clerkship	Covered in my clerkship	Covered in my clerkship	Not sure or unfamiliar with the concept	Covered in my clerkship	Covered in my clerkship	1-4 hours	A major impediment	Not at all an impediment	Not at all an impediment	Somewhat of an impediment	Moderately important	Moderately important	Not at all important	Not at all important	Not at all important	Not at all important	Not at all important	Moderately familiar	Clerkship director	1	more than 8 weeks	CDIM	No	Yes	No	No	No	No	No	Yes	No	No	No	3	4	3	3	3	2	3	1
Not at all important	Extremely important	Moderately important	Moderately important	Extremely important	Extremely important	Extremely important	Not covered in the overall clerkship curriculum at all	Not covered in the overall clerkship curriculum at all	Not covered in the overall clerkship curriculum at all	Not covered in the overall clerkship curriculum at all	Covered in my clerkship	Covered in the overall clerskhips but not in my curriculum	Covered in my clerkship	1-4 hours	A major impediment	Not at all an impediment	Not at all an impediment	Somewhat of an impediment	Not at all important	Moderately important	Not at all important	Extremely important	Extremely important	Extremely important	Extremely important	Slightly familiar	Clerkship director	1	6 weeks to 8 weeks	CDIM	No	Yes	No	No	Yes	Yes	Yes	Yes	No	No	No	2	4	3	3	4	4	4	1
Extremely important	Extremely important	Extremely important	Extremely important	Extremely important	Extremely important	Extremely important	Covered in my clerkship	Covered in my clerkship	Covered in my clerkship	Covered in my clerkship	Covered in my clerkship	Covered in my clerkship	Covered in my clerkship	1-4 hours	Somewhat of an impediment	Not at all an impediment	Not at all an impediment	Somewhat of an impediment	Extremely important	Extremely important	Extremely important	Extremely important	Extremely important	Extremely important	Extremely important	Slightly familiar	Clerkship director	1	6 weeks to 8 weeks	CDIM	Yes	Yes	Yes	Yes	Yes	Yes	Yes	No	No	No	No	4	4	4	4	4	4	4	1
Moderately important	Extremely important	Extremely important	Extremely important	Extremely important	Extremely important	Extremely important	Covered in my clerkship	Not sure or unfamiliar with the concept	Covered in my clerkship	Not sure or unfamiliar with the concept	Covered in my clerkship	Covered in my clerkship	Covered in my clerkship	I don’t know	A major impediment	Somewhat of an impediment	Not at all an impediment	Somewhat of an impediment	Moderately important	Extremely important	Extremely important	Extremely important	Extremely important	Extremely important	Extremely important	Slightly familiar	Clerkship director	1	6 weeks to 8 weeks	CDIM	No	Yes	Yes	Yes	Yes	Yes	Yes	Yes	No	No	No	3	4	4	4	4	4	4	1
Extremely important	Extremely important	Extremely important	Moderately important	Moderately important	Moderately important	Extremely important	Covered in my clerkship	Covered in my clerkship	Covered in my clerkship	Covered in my clerkship	Covered in my clerkship	Covered in the overall clerskhips but not in my curriculum	Covered in my clerkship	1-4 hours	A major impediment	Not at all an impediment	Somewhat of an impediment	Not at all an impediment	Moderately important	Moderately important	Moderately important	Not at all important	Not at all important	Not at all important	Not at all important	Moderately familiar	Clerkship director	1	6 weeks to 8 weeks	CDIM	Yes	Yes	Yes	No	No	No	Yes	Yes	No	No	No	4	4	4	3	3	3	4	1
Extremely important	Extremely important	Extremely important	Extremely important	Extremely important	Extremely important	Extremely important	Covered in my clerkship	Covered in my clerkship	Covered in the overall clerskhips but not in my curriculum	Covered in my clerkship	Covered in my clerkship	Covered in the overall clerskhips but not in my curriculum	Covered in my clerkship	1-4 hours	Not at all an impediment	Not at all an impediment	Not at all an impediment	Not at all an impediment	Extremely important	Extremely important	Moderately important	Extremely important	Extremely important	Extremely important	Extremely important	Slightly familiar	Clerkship director	1	more than 8 weeks	CDIM	Yes	Yes	Yes	Yes	Yes	Yes	Yes	No	No	No	No	4	4	4	4	4	4	4	1
Extremely important	Extremely important	Extremely important	Extremely important	Extremely important	Extremely important	Extremely important	Not covered in the overall clerkship curriculum at all	Not covered in the overall clerkship curriculum at all	Not covered in the overall clerkship curriculum at all	Not covered in the overall clerkship curriculum at all	Not covered in the overall clerkship curriculum at all	Covered in the overall clerskhips but not in my curriculum	Not covered in the overall clerkship curriculum at all	Less than 1 hour	A major impediment	A major impediment	A major impediment	A major impediment	Moderately important	Moderately important	Extremely important	Moderately important	Extremely important	Extremely important	Moderately important	Not at all familiar	Assistant or associate clerkship director	1	more than 8 weeks	CDIM	Yes	Yes	Yes	Yes	Yes	Yes	Yes	Yes	Yes	Yes	Yes	4	4	4	4	4	4	4	1
Extremely important	Extremely important	Moderately important	Moderately important	Moderately important	Moderately important	Extremely important	Covered in my clerkship	Covered in my clerkship	Covered in my clerkship	Not covered in the overall clerkship curriculum at all	Not covered in the overall clerkship curriculum at all	Not covered in the overall clerkship curriculum at all	Not covered in the overall clerkship curriculum at all	More than 4 hours	A major impediment	Somewhat of an impediment	Not at all an impediment	A major impediment	Not at all important	Not at all important	Extremely important	Extremely important	Extremely important	Extremely important	Extremely important	Slightly familiar	Clerkship director	1	6 weeks to 8 weeks	CDIM	Yes	Yes	No	No	No	No	Yes	Yes	No	No	Yes	4	4	3	3	3	3	4	1
Extremely important	Extremely important	Moderately important	Not at all important	Moderately important	Moderately important	Moderately important	Covered in my clerkship	Covered in my clerkship	Covered in my clerkship	Not covered in the overall clerkship curriculum at all	Covered in my clerkship	Covered in my clerkship	Covered in my clerkship	More than 4 hours	Somewhat of an impediment	Not at all an impediment	Not at all an impediment	Not at all an impediment	Extremely important	Extremely important	Moderately important	Not sure or unfamiliar with the concept	Moderately important	Extremely important	Extremely important	Moderately familiar	Clerkship director	1	6 weeks to 8 weeks	CDIM	Yes	Yes	No	No	No	No	No	No	No	No	No	4	4	3	2	3	3	3	1
Extremely important	Extremely important	Extremely important	Extremely important	Extremely important	Extremely important	Extremely important	Covered in my clerkship	Covered in my clerkship	Covered in my clerkship	Covered in my clerkship	Covered in my clerkship	Covered in my clerkship	Covered in my clerkship	More than 4 hours	A major impediment	Somewhat of an impediment	Not at all an impediment	A major impediment	Extremely important	Extremely important	Extremely important	Extremely important	Extremely important	Extremely important	Extremely important	Slightly familiar	Clerkship director	1	6 weeks to 8 weeks	CDIM	Yes	Yes	Yes	Yes	Yes	Yes	Yes	Yes	No	No	Yes	4	4	4	4	4	4	4	1
Not at all important	Extremely important	Extremely important	Not sure or unfamiliar with the concept	Extremely important	Not sure or unfamiliar with the concept	Not sure or unfamiliar with the concept	Not sure or unfamiliar with the concept	Covered in my clerkship	Covered in the overall clerskhips but not in my curriculum	Not sure or unfamiliar with the concept	Not covered in the overall clerkship curriculum at all	Not sure or unfamiliar with the concept	Not sure or unfamiliar with the concept	Less than 1 hour	A major impediment	Not at all an impediment	Not at all an impediment	Not at all an impediment	Extremely important			Not sure or unfamiliar with the concept	Extremely important	Not sure or unfamiliar with the concept	Extremely important	Moderately familiar	Clerkship director	1	6 weeks to 8 weeks	CDIM	No	Yes	Yes	No	Yes	No	No	Yes	No	No	No	2	4	4		4			1
Extremely important	Extremely important	Extremely important	Extremely important	Extremely important	Extremely important	Extremely important	Covered in my clerkship	Covered in my clerkship	Covered in my clerkship	Covered in my clerkship	Covered in my clerkship	Covered in my clerkship	Covered in my clerkship	More than 4 hours	Somewhat of an impediment	Not at all an impediment	Not at all an impediment	Somewhat of an impediment	Extremely important	Extremely important	Extremely important	Extremely important	Extremely important	Extremely important	Extremely important	Extremely familiar	Assistant or associate clerkship director	1	6 weeks to 8 weeks	CDIM	Yes	Yes	Yes	Yes	Yes	Yes	Yes	No	No	No	No	4	4	4	4	4	4	4	1
Extremely important	Extremely important	Extremely important	Moderately important	Extremely important	Moderately important	Extremely important	Not sure or unfamiliar with the concept	Not sure or unfamiliar with the concept	Not sure or unfamiliar with the concept	Not sure or unfamiliar with the concept	Not sure or unfamiliar with the concept	Not sure or unfamiliar with the concept	Not sure or unfamiliar with the concept	I don’t know	Not at all an impediment	Not at all an impediment	Not at all an impediment	Somewhat of an impediment	Not sure or unfamiliar with the concept	Not sure or unfamiliar with the concept	Not sure or unfamiliar with the concept	Not sure or unfamiliar with the concept	Not sure or unfamiliar with the concept	Not sure or unfamiliar with the concept	Not sure or unfamiliar with the concept	Not at all familiar	Clerkship director	1	less than 6 weeks	CDIM	Yes	Yes	Yes	No	Yes	No	Yes	No	No	No	No	4	4	4	3	4	3	4	1
Extremely important	Extremely important	Moderately important	Extremely important	Moderately important	Extremely important	Moderately important	Covered in my clerkship	Covered in my clerkship	Covered in my clerkship	Covered in my clerkship	Covered in my clerkship	Covered in my clerkship	Covered in my clerkship	More than 4 hours	Not at all an impediment	Not at all an impediment	Not at all an impediment	Somewhat of an impediment	Extremely important	Extremely important	Extremely important	Extremely important	Extremely important	Extremely important	Extremely important	Slightly familiar	Clerkship director	1	6 weeks to 8 weeks	CDIM	Yes	Yes	No	Yes	No	Yes	No	No	No	No	No	4	4	3	4	3	4	3	1
Extremely important	Extremely important	Extremely important	Moderately important	Moderately important	Moderately important	Moderately important	Covered in my clerkship	Covered in my clerkship	Covered in my clerkship	Covered in my clerkship	Not sure or unfamiliar with the concept	Not sure or unfamiliar with the concept	Covered in my clerkship	1-4 hours	Somewhat of an impediment	Not at all an impediment	Not at all an impediment	Not at all an impediment	Extremely important	Extremely important	Extremely important	Moderately important	Moderately important	Moderately important	Moderately important	Slightly familiar	Clerkship director	1	more than 8 weeks	CDIM	Yes	Yes	Yes	No	No	No	No	No	No	No	No	4	4	4	3	3	3	3	1
Moderately important	Moderately important	Moderately important	Moderately important	Moderately important	Moderately important	Extremely important	Covered in my clerkship	Covered in my clerkship	Covered in my clerkship	Covered in my clerkship	Covered in my clerkship	Covered in my clerkship	Covered in my clerkship	1-4 hours	Somewhat of an impediment	Not at all an impediment	Not at all an impediment	A major impediment	Moderately important	Moderately important	Moderately important	Moderately important	Moderately important	Moderately important	Moderately important	Not at all familiar	Clerkship director	1	6 weeks to 8 weeks	CDIM	No	No	No	No	No	No	Yes	No	No	No	Yes	3	3	3	3	3	3	4	1
Moderately important	Extremely important	Extremely important	Extremely important	Moderately important	Moderately important	Extremely important	Covered in the overall clerskhips but not in my curriculum	Covered in the overall clerskhips but not in my curriculum	Covered in the overall clerskhips but not in my curriculum	Covered in the overall clerskhips but not in my curriculum	Covered in the overall clerskhips but not in my curriculum	Covered in the overall clerskhips but not in my curriculum	Covered in my clerkship	More than 4 hours	Somewhat of an impediment	Somewhat of an impediment	Not at all an impediment	A major impediment	Moderately important	Moderately important	Moderately important	Moderately important	Moderately important	Moderately important	Moderately important	Moderately familiar	Clerkship director	1	more than 8 weeks	CDIM	No	Yes	Yes	Yes	No	No	Yes	No	No	No	Yes	3	4	4	4	3	3	4	1
Extremely important	Extremely important	Extremely important	Moderately important	Moderately important	Moderately important	Extremely important	Covered in my clerkship	Covered in my clerkship	Covered in my clerkship	Not sure or unfamiliar with the concept	Not sure or unfamiliar with the concept	Covered in the overall clerskhips but not in my curriculum	Covered in my clerkship	1-4 hours	Somewhat of an impediment	Not at all an impediment	Not at all an impediment	A major impediment	Not sure or unfamiliar with the concept	Not sure or unfamiliar with the concept	Not sure or unfamiliar with the concept	Not sure or unfamiliar with the concept	Not sure or unfamiliar with the concept	Not sure or unfamiliar with the concept	Not sure or unfamiliar with the concept	Not at all familiar	Assistant or associate clerkship director	1	6 weeks to 8 weeks	CDIM	Yes	Yes	Yes	No	No	No	Yes	No	No	No	Yes	4	4	4	3	3	3	4	1
Extremely important	Extremely important	Extremely important	Moderately important	Extremely important	Moderately important	Extremely important	Covered in my clerkship	Covered in my clerkship	Covered in my clerkship	Not sure or unfamiliar with the concept	Covered in my clerkship	Covered in my clerkship	Covered in my clerkship	More than 4 hours	Somewhat of an impediment	Not at all an impediment	Not at all an impediment	Somewhat of an impediment	Moderately important	Moderately important	Moderately important	Not at all important	Moderately important	Extremely important	Moderately important	Not at all familiar	Clerkship director	1	more than 8 weeks	CDIM	Yes	Yes	Yes	No	Yes	No	Yes	No	No	No	No	4	4	4	3	4	3	4	1
Extremely important	Moderately important	Extremely important	Extremely important	Extremely important	Moderately important	Extremely important	Covered in my clerkship	Covered in my clerkship	Covered in my clerkship	Covered in my clerkship	Covered in my clerkship	Covered in my clerkship	Covered in my clerkship	More than 4 hours	A major impediment	Not at all an impediment	Not at all an impediment	Somewhat of an impediment	Extremely important	Moderately important	Extremely important	Extremely important	Extremely important	Extremely important	Moderately important	Not at all familiar	Assistant or associate clerkship director	1	6 weeks to 8 weeks	CDIM	Yes	No	Yes	Yes	Yes	No	Yes	Yes	No	No	No	4	3	4	4	4	3	4	1
Moderately important	Moderately important	Not at all important	Not at all important	Moderately important	Moderately important	Moderately important	Covered in my clerkship	Covered in my clerkship	Covered in the overall clerskhips but not in my curriculum	Covered in the overall clerskhips but not in my curriculum	Covered in my clerkship	Covered in the overall clerskhips but not in my curriculum	Covered in my clerkship	1-4 hours	Somewhat of an impediment	Somewhat of an impediment	Not at all an impediment	Somewhat of an impediment	Moderately important	Extremely important	Extremely important	Moderately important	Moderately important	Extremely important	Extremely important	Slightly familiar	Clerkship director	1	6 weeks to 8 weeks	CDIM	No	No	No	No	No	No	No	No	No	No	No	3	3	2	2	3	3	3	1
Extremely important	Extremely important	Extremely important	Extremely important	Extremely important	Extremely important	Extremely important	Covered in my clerkship	Covered in my clerkship	Covered in my clerkship	Covered in the overall clerskhips but not in my curriculum	Covered in the overall clerskhips but not in my curriculum	Covered in my clerkship	Not sure or unfamiliar with the concept	I don’t know	Somewhat of an impediment	Not at all an impediment	Not at all an impediment	Somewhat of an impediment	Extremely important	Extremely important	Extremely important	Extremely important	Extremely important	Extremely important	Extremely important	Slightly familiar	Assistant or associate clerkship director	1	6 weeks to 8 weeks	CDIM	Yes	Yes	Yes	Yes	Yes	Yes	Yes	No	No	No	No	4	4	4	4	4	4	4	1
Extremely important	Extremely important	Extremely important	Not at all important	Moderately important	Moderately important	Extremely important	Not covered in the overall clerkship curriculum at all	Covered in my clerkship	Covered in my clerkship	Covered in my clerkship	Not covered in the overall clerkship curriculum at all	Not covered in the overall clerkship curriculum at all	Covered in my clerkship	More than 4 hours	Not at all an impediment	Somewhat of an impediment	Not at all an impediment	Somewhat of an impediment	Moderately important	Extremely important	Extremely important	Moderately important	Moderately important	Moderately important	Extremely important	Slightly familiar	Clerkship director	1	more than 8 weeks	CDIM	Yes	Yes	Yes	No	No	No	Yes	No	No	No	No	4	4	4	2	3	3	4	1
Moderately important	Extremely important	Extremely important	Extremely important	Moderately important	Moderately important	Extremely important	Covered in my clerkship	Covered in my clerkship	Covered in my clerkship	Covered in my clerkship	Covered in my clerkship	Covered in my clerkship	Covered in my clerkship	1-4 hours	Not at all an impediment	Somewhat of an impediment	Somewhat of an impediment	Not at all an impediment	Moderately important	Moderately important	Moderately important	Moderately important	Moderately important	Moderately important	Moderately important	Moderately familiar	Clerkship director	1	6 weeks to 8 weeks	CDIM	No	Yes	Yes	Yes	No	No	Yes	No	No	No	No	3	4	4	4	3	3	4	1
Moderately important	Moderately important	Moderately important	Moderately important	Not at all important	Moderately important	Not at all important	Covered in my clerkship	Covered in my clerkship	Covered in my clerkship	Covered in my clerkship	Covered in my clerkship	Covered in my clerkship	Covered in my clerkship	1-4 hours	Not at all an impediment	Not at all an impediment	Not at all an impediment	Not at all an impediment	Extremely important	Moderately important	Moderately important	Moderately important	Moderately important	Moderately important	Extremely important	Moderately familiar	Site director	1	less than 6 weeks	CDIM	No	No	No	No	No	No	No	No	No	No	No	3	3	3	3	2	3	2	1
Extremely important	Extremely important	Extremely important	Extremely important	Extremely important	Moderately important	Extremely important	Covered in my clerkship	Covered in my clerkship	Not covered in the overall clerkship curriculum at all	Not covered in the overall clerkship curriculum at all	Not covered in the overall clerkship curriculum at all	Not covered in the overall clerkship curriculum at all	Covered in my clerkship	1-4 hours	Somewhat of an impediment	Not at all an impediment	Not at all an impediment	Somewhat of an impediment	Extremely important	Extremely important	Extremely important	Extremely important	Extremely important	Moderately important	Extremely important	Extremely familiar	Clerkship director	1	more than 8 weeks	CDIM	Yes	Yes	Yes	Yes	Yes	No	Yes	No	No	No	No	4	4	4	4	4	3	4	1
Extremely important	Extremely important	Extremely important	Moderately important	Moderately important	Moderately important	Moderately important	Covered in my clerkship	Covered in my clerkship	Covered in my clerkship	Covered in the overall clerskhips but not in my curriculum	Covered in my clerkship	Covered in my clerkship	Covered in my clerkship	More than 4 hours	Somewhat of an impediment	Not at all an impediment	Not at all an impediment	Somewhat of an impediment	Moderately important	Moderately important	Moderately important	Moderately important	Moderately important	Moderately important	Moderately important	Moderately familiar	Clerkship director	1	more than 8 weeks	CDIM	Yes	Yes	Yes	No	No	No	No	No	No	No	No	4	4	4	3	3	3	3	1
Extremely important	Extremely important	Extremely important	Extremely important	Moderately important	Moderately important	Extremely important	Covered in my clerkship	Covered in my clerkship	Covered in my clerkship	Covered in my clerkship	Covered in my clerkship	Covered in the overall clerskhips but not in my curriculum	Covered in my clerkship	More than 4 hours	Not at all an impediment	Not at all an impediment	Not at all an impediment	Not at all an impediment	Extremely important	Extremely important	Extremely important	Extremely important	Extremely important	Extremely important	Extremely important	Slightly familiar	Clerkship director	1	less than 6 weeks	CDIM	Yes	Yes	Yes	Yes	No	No	Yes	No	No	No	No	4	4	4	4	3	3	4	1
Moderately important	Moderately important	Moderately important	Moderately important	Moderately important	Extremely important	Extremely important	Covered in my clerkship	Covered in my clerkship	Covered in my clerkship	Covered in my clerkship	Covered in my clerkship	Covered in my clerkship	Covered in my clerkship	More than 4 hours	Not at all an impediment	Somewhat of an impediment	Somewhat of an impediment	A major impediment	Moderately important	Moderately important	Moderately important	Moderately important	Moderately important	Moderately important	Moderately important	Moderately familiar	Clerkship director	1	less than 6 weeks	CDIM	No	No	No	No	No	Yes	Yes	No	No	No	Yes	3	3	3	3	3	4	4	1
Extremely important	Extremely important	Extremely important	Extremely important	Extremely important	Extremely important	Extremely important	Not covered in the overall clerkship curriculum at all	Covered in my clerkship	Covered in my clerkship	Not covered in the overall clerkship curriculum at all	Covered in my clerkship	Covered in my clerkship	Not covered in the overall clerkship curriculum at all	I don’t know	Somewhat of an impediment	A major impediment	Not at all an impediment	A major impediment	Not at all important	Extremely important	Extremely important	Moderately important	Extremely important	Extremely important	Extremely important	Slightly familiar	Clerkship director	1	6 weeks to 8 weeks	CDIM	Yes	Yes	Yes	Yes	Yes	Yes	Yes	No	Yes	No	Yes	4	4	4	4	4	4	4	1
Extremely important	Extremely important	Extremely important	Extremely important	Extremely important	Extremely important	Extremely important	Covered in my clerkship	Covered in my clerkship	Covered in my clerkship	Covered in my clerkship	Covered in my clerkship	Covered in my clerkship	Covered in my clerkship	More than 4 hours	A major impediment	Not at all an impediment	Not at all an impediment	Somewhat of an impediment	Extremely important	Extremely important	Extremely important	Moderately important	Extremely important	Extremely important	Extremely important	Moderately familiar	Clerkship director	1	6 weeks to 8 weeks	CDIM	Yes	Yes	Yes	Yes	Yes	Yes	Yes	Yes	No	No	No	4	4	4	4	4	4	4	1
Extremely important	Extremely important	Extremely important	Extremely important	Not at all important	Moderately important	Extremely important	Covered in my clerkship	Covered in my clerkship	Covered in my clerkship	Covered in my clerkship	Covered in my clerkship	Not covered in the overall clerkship curriculum at all	Covered in my clerkship	1-4 hours	A major impediment	Not at all an impediment	Not at all an impediment	A major impediment	Extremely important	Extremely important	Extremely important	Extremely important	Extremely important	Extremely important	Extremely important	Extremely familiar	Clerkship director	1	6 weeks to 8 weeks	CDIM	Yes	Yes	Yes	Yes	No	No	Yes	Yes	No	No	Yes	4	4	4	4	2	3	4	1
Extremely important	Extremely important	Moderately important	Moderately important	Moderately important	Moderately important	Moderately important	Covered in my clerkship	Covered in my clerkship	Covered in the overall clerskhips but not in my curriculum	Covered in the overall clerskhips but not in my curriculum	Covered in the overall clerskhips but not in my curriculum	Covered in the overall clerskhips but not in my curriculum	Covered in the overall clerskhips but not in my curriculum	1-4 hours	Somewhat of an impediment	Not at all an impediment	Not at all an impediment	Somewhat of an impediment	Moderately important	Extremely important	Moderately important	Moderately important	Moderately important	Moderately important	Moderately important	Moderately familiar	Clerkship director	1	6 weeks to 8 weeks	CDIM	Yes	Yes	No	No	No	No	No	No	No	No	No	4	4	3	3	3	3	3	1
Extremely important	Extremely important	Extremely important	Extremely important	Extremely important	Extremely important	Extremely important	Covered in the overall clerskhips but not in my curriculum	Covered in my clerkship	Covered in the overall clerskhips but not in my curriculum	Covered in the overall clerskhips but not in my curriculum	Covered in the overall clerskhips but not in my curriculum	Covered in the overall clerskhips but not in my curriculum	Covered in the overall clerskhips but not in my curriculum	I don’t know	Somewhat of an impediment	Not at all an impediment	Not at all an impediment	A major impediment	Extremely important	Extremely important	Extremely important	Extremely important	Extremely important	Extremely important	Extremely important	Not at all familiar	Clerkship director	1	6 weeks to 8 weeks	CDIM	Yes	Yes	Yes	Yes	Yes	Yes	Yes	No	No	No	Yes	4	4	4	4	4	4	4	1
Not sure or unfamiliar with the concept	Moderately important	Extremely important	Extremely important	Moderately important	Moderately important	Moderately important	Covered in my clerkship	Covered in my clerkship	Covered in my clerkship	Covered in my clerkship	Not sure or unfamiliar with the concept	Not sure or unfamiliar with the concept	Covered in my clerkship	More than 4 hours	A major impediment	Somewhat of an impediment	Not at all an impediment	A major impediment	Moderately important	Moderately important	Extremely important	Extremely important	Moderately important	Extremely important	Moderately important	Slightly familiar	Clerkship director	1	6 weeks to 8 weeks	CDIM	No	No	Yes	Yes	No	No	No	Yes	No	No	Yes		3	4	4	3	3	3	1
Moderately important	Extremely important	Extremely important	Not at all important	Moderately important	Moderately important	Extremely important	Not covered in the overall clerkship curriculum at all	Covered in my clerkship	Covered in my clerkship	Not covered in the overall clerkship curriculum at all	Covered in my clerkship	Covered in my clerkship	Not covered in the overall clerkship curriculum at all	More than 4 hours	A major impediment	Not at all an impediment	Not at all an impediment	A major impediment	Moderately important	Extremely important	Extremely important	Not at all important	Moderately important	Extremely important	Moderately important	Extremely familiar	Site director	1	6 weeks to 8 weeks	CDIM	No	Yes	Yes	No	No	No	Yes	Yes	No	No	Yes	3	4	4	2	3	3	4	1
Extremely important	Extremely important	Moderately important	Moderately important	Moderately important	Moderately important	Extremely important	Covered in my clerkship	Covered in my clerkship	Covered in the overall clerskhips but not in my curriculum	Covered in my clerkship	Covered in my clerkship	Not covered in the overall clerkship curriculum at all	Covered in my clerkship	More than 4 hours	Somewhat of an impediment	Not at all an impediment	Not at all an impediment	Somewhat of an impediment	Extremely important	Extremely important	Moderately important	Moderately important	Moderately important	Moderately important	Extremely important	Not at all familiar	Clerkship director	1	more than 8 weeks	CDIM	Yes	Yes	No	No	No	No	Yes	No	No	No	No	4	4	3	3	3	3	4	1
Moderately important	Extremely important	Extremely important	Moderately important	Moderately important	Extremely important	Moderately important	Covered in the overall clerskhips but not in my curriculum	Covered in my clerkship	Covered in my clerkship	Not covered in the overall clerkship curriculum at all	Not covered in the overall clerkship curriculum at all	Covered in my clerkship	Covered in the overall clerskhips but not in my curriculum	1-4 hours	Not at all an impediment	Somewhat of an impediment	Somewhat of an impediment	Somewhat of an impediment	Extremely important	Extremely important	Extremely important	Moderately important	Moderately important	Extremely important	Moderately important	Slightly familiar	Clerkship director	1	more than 8 weeks	CDIM	No	Yes	Yes	No	No	Yes	No	No	No	No	No	3	4	4	3	3	4	3	1
Moderately important	Extremely important	Extremely important	Moderately important	Moderately important	Moderately important	Moderately important	Covered in my clerkship	Covered in my clerkship	Covered in my clerkship	Covered in my clerkship	Not covered in the overall clerkship curriculum at all	Covered in the overall clerskhips but not in my curriculum	Not covered in the overall clerkship curriculum at all	1-4 hours	Not at all an impediment	Not at all an impediment	A major impediment	Not at all an impediment	Moderately important	Moderately important	Moderately important	Not at all important	Moderately important	Moderately important	Not at all important	Slightly familiar	Co-clerkship director	1	6 weeks to 8 weeks	CDIM	No	Yes	Yes	No	No	No	No	No	No	Yes	No	3	4	4	3	3	3	3	1
Extremely important	Extremely important	Extremely important	Extremely important	Extremely important	Extremely important	Extremely important	Covered in my clerkship	Covered in my clerkship	Covered in my clerkship	Covered in my clerkship	Covered in my clerkship	Covered in my clerkship	Covered in my clerkship	More than 4 hours	Not at all an impediment	Not at all an impediment	Not at all an impediment	Not at all an impediment	Extremely important	Extremely important	Extremely important	Extremely important	Extremely important	Extremely important	Extremely important	Slightly familiar	Clerkship director	1	more than 8 weeks	CDIM	Yes	Yes	Yes	Yes	Yes	Yes	Yes	No	No	No	No	4	4	4	4	4	4	4	1
Extremely important	Extremely important	Extremely important	Extremely important	Moderately important	Extremely important	Extremely important	Covered in my clerkship	Covered in my clerkship	Covered in my clerkship	Covered in my clerkship	Covered in my clerkship	Covered in the overall clerskhips but not in my curriculum	Covered in my clerkship	More than 4 hours	Somewhat of an impediment	Not at all an impediment	Not at all an impediment	Somewhat of an impediment	Moderately important	Moderately important	Extremely important	Extremely important	Moderately important	Moderately important	Extremely important	Moderately familiar	Clerkship director	1	more than 8 weeks	CDIM	Yes	Yes	Yes	Yes	No	Yes	Yes	No	No	No	No	4	4	4	4	3	4	4	1
Moderately important	Extremely important	Moderately important	Not at all important	Moderately important	Moderately important	Extremely important	Covered in my clerkship	Not covered in the overall clerkship curriculum at all	Not covered in the overall clerkship curriculum at all	Not covered in the overall clerkship curriculum at all	Not covered in the overall clerkship curriculum at all	Covered in my clerkship	Covered in my clerkship	I don’t know	Somewhat of an impediment	Not at all an impediment	Not at all an impediment	A major impediment	Moderately important	Not at all important	Moderately important	Not at all important	Not at all important	Extremely important	Not at all important	Slightly familiar	Clerkship director	1	6 weeks to 8 weeks	CDIM	No	Yes	No	No	No	No	Yes	No	No	No	Yes	3	4	3	2	3	3	4	1
Extremely important	Extremely important	Extremely important	Moderately important	Extremely important	Moderately important	Extremely important	Covered in my clerkship	Covered in my clerkship	Covered in my clerkship	Not covered in the overall clerkship curriculum at all	Covered in my clerkship	Covered in the overall clerskhips but not in my curriculum	Covered in my clerkship	1-4 hours	Not at all an impediment	Not at all an impediment	Somewhat of an impediment	Somewhat of an impediment	Moderately important	Extremely important	Extremely important	Extremely important	Moderately important	Extremely important	Moderately important	Moderately familiar	Clerkship director	1	6 weeks to 8 weeks	CDIM	Yes	Yes	Yes	No	Yes	No	Yes	No	No	No	No	4	4	4	3	4	3	4	1
Moderately important	Extremely important	Extremely important	Extremely important	Moderately important	Moderately important	Extremely important	Covered in my clerkship	Covered in my clerkship	Covered in my clerkship	Covered in the overall clerskhips but not in my curriculum	Covered in the overall clerskhips but not in my curriculum	Covered in the overall clerskhips but not in my curriculum	Covered in the overall clerskhips but not in my curriculum	1-4 hours	Somewhat of an impediment	Not at all an impediment	Not at all an impediment	A major impediment	Moderately important	Moderately important	Extremely important	Moderately important	Moderately important	Moderately important	Moderately important	Slightly familiar	Clerkship director	1	more than 8 weeks	CDIM	No	Yes	Yes	Yes	No	No	Yes	No	No	No	Yes	3	4	4	4	3	3	4	1
Moderately important	Extremely important	Extremely important	Moderately important	Extremely important	Extremely important	Extremely important	Not covered in the overall clerkship curriculum at all	Covered in my clerkship	Covered in my clerkship	Not covered in the overall clerkship curriculum at all	Covered in my clerkship	Covered in my clerkship	Covered in my clerkship	1-4 hours	Somewhat of an impediment	Not at all an impediment	Not at all an impediment	Somewhat of an impediment	Extremely important	Extremely important	Extremely important	Extremely important	Extremely important	Extremely important	Extremely important	Slightly familiar	Clerkship director	1	6 weeks to 8 weeks	CDIM	No	Yes	Yes	No	Yes	Yes	Yes	No	No	No	No	3	4	4	3	4	4	4	1
Extremely important	Extremely important	Moderately important	Not at all important	Extremely important	Moderately important	Extremely important	Covered in my clerkship	Covered in my clerkship	Not covered in the overall clerkship curriculum at all	Not covered in the overall clerkship curriculum at all	Covered in my clerkship	Covered in my clerkship	Covered in my clerkship	1-4 hours	Not at all an impediment	Not at all an impediment	Not at all an impediment	Somewhat of an impediment	Extremely important	Extremely important	Extremely important	Moderately important	Moderately important	Moderately important	Moderately important	Extremely familiar	Other (please explain):	2	6 weeks to 8 weeks	CDIM	Yes	Yes	No	No	Yes	No	Yes	No	No	No	No	4	4	3	2	4	3	4	2
Extremely important	Extremely important	Extremely important	Extremely important	Extremely important	Extremely important	Extremely important	Covered in the overall clerskhips but not in my curriculum	Covered in my clerkship	Covered in my clerkship	Covered in my clerkship	Covered in my clerkship	Covered in the overall clerskhips but not in my curriculum	Covered in the overall clerskhips but not in my curriculum	I don’t know	Somewhat of an impediment	Not at all an impediment	Not at all an impediment	Somewhat of an impediment	Moderately important	Moderately important	Moderately important	Moderately important	Moderately important	Moderately important	Moderately important	Not at all familiar	Clerkship director	1	6 weeks to 8 weeks	CDIM	Yes	Yes	Yes	Yes	Yes	Yes	Yes	No	No	No	No	4	4	4	4	4	4	4	1
Moderately important	Moderately important	Moderately important	Moderately important	Moderately important	Not at all important	Moderately important	Covered in my clerkship	Covered in my clerkship	Covered in my clerkship	Not covered in the overall clerkship curriculum at all	Not sure or unfamiliar with the concept	Not covered in the overall clerkship curriculum at all	Covered in my clerkship	Less than 1 hour	A major impediment	Somewhat of an impediment	Somewhat of an impediment	A major impediment	Moderately important	Moderately important	Moderately important	Not at all important	Not at all important	Moderately important	Extremely important	Not at all familiar	Clerkship director	1	6 weeks to 8 weeks	CDIM	No	No	No	No	No	No	No	Yes	No	No	Yes	3	3	3	3	3	2	3	1
Moderately important	Extremely important	Extremely important	Moderately important	Moderately important	Moderately important	Moderately important	Covered in the overall clerskhips but not in my curriculum	Covered in my clerkship	Covered in the overall clerskhips but not in my curriculum	Covered in the overall clerskhips but not in my curriculum	Covered in the overall clerskhips but not in my curriculum	Covered in my clerkship	Covered in my clerkship	1-4 hours	A major impediment	Not at all an impediment	Somewhat of an impediment	Somewhat of an impediment	Moderately important	Moderately important	Moderately important	Not at all important	Not at all important	Moderately important	Extremely important	Slightly familiar	Clerkship director	1	6 weeks to 8 weeks	CDIM	No	Yes	Yes	No	No	No	No	Yes	No	No	No	3	4	4	3	3	3	3	1
Extremely important	Extremely important	Extremely important	Extremely important	Extremely important	Extremely important	Extremely important	Covered in the overall clerskhips but not in my curriculum	Covered in the overall clerskhips but not in my curriculum	Covered in the overall clerskhips but not in my curriculum	Covered in the overall clerskhips but not in my curriculum	Covered in the overall clerskhips but not in my curriculum	Covered in the overall clerskhips but not in my curriculum	Covered in the overall clerskhips but not in my curriculum	I don’t know	A major impediment	Not at all an impediment	Not at all an impediment	Not at all an impediment	Extremely important	Extremely important	Extremely important	Extremely important	Extremely important	Extremely important	Extremely important	Slightly familiar	Clerkship director	1	more than 8 weeks	CDIM	Yes	Yes	Yes	Yes	Yes	Yes	Yes	Yes	No	No	No	4	4	4	4	4	4	4	1
Extremely important	Extremely important	Extremely important	Moderately important	Extremely important	Extremely important	Extremely important	Covered in my clerkship	Covered in my clerkship	Covered in my clerkship	Not covered in the overall clerkship curriculum at all	Covered in my clerkship	Covered in my clerkship	Covered in my clerkship	1-4 hours	Somewhat of an impediment	Not at all an impediment	Not at all an impediment	Not at all an impediment	Moderately important	Moderately important	Extremely important	Not sure or unfamiliar with the concept	Not sure or unfamiliar with the concept	Not sure or unfamiliar with the concept	Moderately important	Slightly familiar	Clerkship director	1	6 weeks to 8 weeks	CDIM	Yes	Yes	Yes	No	Yes	Yes	Yes	No	No	No	No	4	4	4	3	4	4	4	1
Extremely important	Moderately important	Moderately important	Extremely important	Moderately important	Moderately important	Extremely important	Not covered in the overall clerkship curriculum at all	Covered in my clerkship	Not covered in the overall clerkship curriculum at all	Not covered in the overall clerkship curriculum at all	Covered in the overall clerskhips but not in my curriculum	Not covered in the overall clerkship curriculum at all	Covered in my clerkship	1-4 hours	A major impediment	Somewhat of an impediment	Somewhat of an impediment	Not at all an impediment	Extremely important	Extremely important	Moderately important	Not at all important	Not at all important	Moderately important	Moderately important	Not at all familiar	Clerkship director	1	6 weeks to 8 weeks	CDIM	Yes	No	No	Yes	No	No	Yes	Yes	No	No	No	4	3	3	4	3	3	4	1
Not sure or unfamiliar with the concept	Extremely important	Extremely important	Not sure or unfamiliar with the concept	Not sure or unfamiliar with the concept	Not sure or unfamiliar with the concept	Not at all important	Not sure or unfamiliar with the concept	Covered in the overall clerskhips but not in my curriculum	Not covered in the overall clerkship curriculum at all	Not sure or unfamiliar with the concept	Not sure or unfamiliar with the concept	Not sure or unfamiliar with the concept	Not sure or unfamiliar with the concept	1-4 hours	Somewhat of an impediment	Somewhat of an impediment	Not at all an impediment	A major impediment	Not sure or unfamiliar with the concept	Extremely important	Moderately important	Not sure or unfamiliar with the concept	Not sure or unfamiliar with the concept	Not sure or unfamiliar with the concept	Not sure or unfamiliar with the concept	Not at all familiar	Clerkship director	1	6 weeks to 8 weeks	CDIM	No	Yes	Yes	No	No	No	No	No	No	No	Yes		4	4				2	1
Extremely important	Extremely important	Extremely important	Moderately important	Extremely important	Moderately important	Extremely important	Covered in my clerkship	Covered in my clerkship	Covered in my clerkship	Not covered in the overall clerkship curriculum at all	Covered in my clerkship	Not covered in the overall clerkship curriculum at all	Covered in my clerkship	Less than 1 hour	Somewhat of an impediment	Not at all an impediment	Not at all an impediment	A major impediment	Extremely important	Extremely important	Extremely important	Moderately important	Extremely important	Moderately important	Extremely important	Extremely familiar	Subinternship director	4	6 weeks to 8 weeks	CDIM	Yes	Yes	Yes	No	Yes	No	Yes	No	No	No	Yes	4	4	4	3	4	3	4	2
Extremely important	Moderately important	Extremely important	Extremely important	Extremely important	Extremely important	Extremely important	Covered in my clerkship	Covered in my clerkship	Covered in my clerkship	Covered in my clerkship	Not covered in the overall clerkship curriculum at all	Covered in my clerkship	Covered in my clerkship	1-4 hours	Somewhat of an impediment	Not at all an impediment	Not at all an impediment	Somewhat of an impediment	Moderately important	Moderately important	Moderately important	Extremely important	Moderately important	Extremely important	Extremely important	Slightly familiar	Co-clerkship director	1	6 weeks to 8 weeks	CDIM	Yes	No	Yes	Yes	Yes	Yes	Yes	No	No	No	No	4	3	4	4	4	4	4	1
Extremely important	Extremely important	Moderately important	Extremely important	Moderately important	Moderately important	Extremely important	Covered in my clerkship	Covered in my clerkship	Covered in the overall clerskhips but not in my curriculum	Covered in my clerkship	Covered in my clerkship	Covered in my clerkship	Covered in my clerkship	1-4 hours	Somewhat of an impediment	Somewhat of an impediment	Somewhat of an impediment	Somewhat of an impediment	Extremely important	Extremely important	Moderately important	Extremely important	Extremely important	Extremely important	Extremely important	Slightly familiar	Assistant or associate clerkship director	1	6 weeks to 8 weeks	CDIM	Yes	Yes	No	Yes	No	No	Yes	No	No	No	No	4	4	3	4	3	3	4	1
Not at all important	Moderately important	Moderately important	Moderately important	Moderately important	Moderately important	Moderately important	Not covered in the overall clerkship curriculum at all	Covered in my clerkship	Covered in the overall clerskhips but not in my curriculum	Not covered in the overall clerkship curriculum at all	Covered in my clerkship	Covered in the overall clerskhips but not in my curriculum	Covered in my clerkship	1-4 hours	Somewhat of an impediment	Somewhat of an impediment	Not at all an impediment	Not at all an impediment	Not at all important	Moderately important	Moderately important	Not at all important	Not at all important	Moderately important	Not at all important	Moderately familiar	Clerkship director	1	6 weeks to 8 weeks	CDIM	No	No	No	No	No	No	No	No	No	No	No	2	3	3	3	3	3	3	1
Extremely important	Extremely important	Extremely important	Extremely important	Extremely important	Moderately important	Extremely important	Covered in my clerkship	Covered in my clerkship	Covered in my clerkship	Covered in my clerkship	Covered in my clerkship	Covered in my clerkship	Covered in my clerkship	More than 4 hours	Somewhat of an impediment	Not at all an impediment	Not at all an impediment	Not at all an impediment	Extremely important	Extremely important	Extremely important	Extremely important	Extremely important	Extremely important	Extremely important	Moderately familiar	Clerkship director	1	6 weeks to 8 weeks	CDIM	Yes	Yes	Yes	Yes	Yes	No	Yes	No	No	No	No	4	4	4	4	4	3	4	1
Extremely important	Extremely important	Extremely important	Extremely important	Extremely important	Extremely important	Extremely important	Covered in my clerkship	Covered in my clerkship	Covered in my clerkship	Covered in my clerkship	Covered in my clerkship	Covered in my clerkship	Covered in my clerkship	I don’t know	Somewhat of an impediment	Not at all an impediment	Somewhat of an impediment	Somewhat of an impediment	Extremely important	Extremely important	Extremely important	Moderately important	Moderately important	Moderately important	Moderately important	Not at all familiar	Clerkship director	1	6 weeks to 8 weeks	CDIM	Yes	Yes	Yes	Yes	Yes	Yes	Yes	No	No	No	No	4	4	4	4	4	4	4	1
Extremely important	Extremely important	Extremely important	Extremely important	Extremely important	Extremely important	Extremely important	Covered in my clerkship	Covered in my clerkship	Covered in my clerkship	Covered in my clerkship	Covered in my clerkship	Covered in my clerkship	Covered in my clerkship	1-4 hours	Somewhat of an impediment	Not at all an impediment	Not at all an impediment	A major impediment	Extremely important	Extremely important	Extremely important	Extremely important	Moderately important	Extremely important	Moderately important	Extremely familiar	Clerkship director	1	6 weeks to 8 weeks	CDIM	Yes	Yes	Yes	Yes	Yes	Yes	Yes	No	No	No	Yes	4	4	4	4	4	4	4	1
Extremely important	Extremely important	Extremely important	Extremely important	Moderately important	Extremely important	Extremely important	Covered in my clerkship	Covered in my clerkship	Covered in my clerkship	Covered in my clerkship	Covered in my clerkship	Covered in my clerkship	Covered in my clerkship	More than 4 hours	Not at all an impediment	Not at all an impediment	Not at all an impediment	Somewhat of an impediment	Moderately important	Moderately important	Moderately important	Not at all important	Moderately important	Extremely important	Moderately important	Not at all familiar	Assistant or associate clerkship director	1	more than 8 weeks	CDIM	Yes	Yes	Yes	Yes	No	Yes	Yes	No	No	No	No	4	4	4	4	3	4	4	1
Moderately important	Extremely important	Extremely important	Moderately important	Moderately important	Moderately important	Extremely important	Covered in my clerkship	Covered in my clerkship	Covered in my clerkship	Covered in my clerkship	Covered in my clerkship	Covered in my clerkship	Covered in my clerkship	1-4 hours	Somewhat of an impediment	Not at all an impediment	Not at all an impediment	A major impediment	Moderately important	Extremely important	Extremely important	Extremely important	Moderately important	Extremely important	Extremely important	Moderately familiar	Clerkship director	1	less than 6 weeks	CDIM	No	Yes	Yes	No	No	No	Yes	No	No	No	Yes	3	4	4	3	3	3	4	1
Moderately important	Extremely important	Extremely important	Not at all important	Extremely important	Extremely important	Extremely important	Not sure or unfamiliar with the concept	Covered in the overall clerskhips but not in my curriculum	Covered in the overall clerskhips but not in my curriculum	Not sure or unfamiliar with the concept	Not sure or unfamiliar with the concept	Covered in my clerkship	Not sure or unfamiliar with the concept	1-4 hours	Somewhat of an impediment	Not at all an impediment	Not at all an impediment	Somewhat of an impediment	Extremely important	Extremely important	Extremely important	Extremely important	Extremely important	Extremely important	Extremely important	Slightly familiar	Clerkship director	1	less than 6 weeks	CDIM	No	Yes	Yes	No	Yes	Yes	Yes	No	No	No	No	3	4	4	2	4	4	4	1
Extremely important	Extremely important	Extremely important	Moderately important	Moderately important	Extremely important	Moderately important	Covered in my clerkship	Covered in my clerkship	Covered in my clerkship	Covered in my clerkship	Covered in the overall clerskhips but not in my curriculum	Covered in the overall clerskhips but not in my curriculum	Covered in my clerkship	More than 4 hours	Not at all an impediment	Not at all an impediment	Somewhat of an impediment	Somewhat of an impediment	Extremely important	Extremely important	Moderately important	Moderately important	Moderately important	Moderately important	Moderately important	Slightly familiar	Clerkship director	1	6 weeks to 8 weeks	CDIM	Yes	Yes	Yes	No	No	Yes	No	No	No	No	No	4	4	4	3	3	4	3	1
Extremely important	Extremely important	Extremely important	Extremely important	Moderately important	Moderately important	Extremely important	Covered in my clerkship	Covered in my clerkship	Covered in my clerkship	Covered in my clerkship	Not sure or unfamiliar with the concept	Not sure or unfamiliar with the concept	Not sure or unfamiliar with the concept	More than 4 hours	Somewhat of an impediment	Somewhat of an impediment	Not at all an impediment	Somewhat of an impediment	Moderately important	Moderately important	Moderately important	Moderately important	Moderately important	Moderately important	Moderately important	Slightly familiar	Clerkship director	1	more than 8 weeks	CDIM	Yes	Yes	Yes	Yes	No	No	Yes	No	No	No	No	4	4	4	4	3	3	4	1
Moderately important	Not at all important	Extremely important	Moderately important	Moderately important	Moderately important	Moderately important	Covered in the overall clerskhips but not in my curriculum	Covered in my clerkship	Covered in my clerkship	Covered in my clerkship	Covered in the overall clerskhips but not in my curriculum	Covered in the overall clerskhips but not in my curriculum	Covered in the overall clerskhips but not in my curriculum	1-4 hours	Somewhat of an impediment	Somewhat of an impediment	Somewhat of an impediment	A major impediment	Extremely important	Moderately important	Moderately important	Moderately important	Moderately important	Moderately important	Moderately important	Slightly familiar	Clerkship director	1	6 weeks to 8 weeks	CDIM	No	No	Yes	No	No	No	No	No	No	No	Yes	3	2	4	3	3	3	3	1
Extremely important	Extremely important	Extremely important	Moderately important	Moderately important	Extremely important	Extremely important	Covered in my clerkship	Covered in my clerkship	Covered in my clerkship	Covered in my clerkship	Covered in my clerkship	Covered in my clerkship	Covered in my clerkship	1-4 hours	Not at all an impediment	Not at all an impediment	Not at all an impediment	Not at all an impediment	Moderately important	Moderately important	Extremely important	Moderately important	Moderately important	Extremely important	Moderately important	Moderately familiar	Clerkship director	1	6 weeks to 8 weeks	CDIM	Yes	Yes	Yes	No	No	Yes	Yes	No	No	No	No	4	4	4	3	3	4	4	1
Extremely important	Extremely important	Extremely important	Not sure or unfamiliar with the concept	Moderately important	Moderately important	Extremely important	Covered in my clerkship	Covered in my clerkship	Covered in my clerkship	Not sure or unfamiliar with the concept	Covered in my clerkship	Covered in my clerkship	Not sure or unfamiliar with the concept	I don’t know	A major impediment	Not at all an impediment	Not at all an impediment	Somewhat of an impediment	Moderately important	Extremely important	Extremely important	Not sure or unfamiliar with the concept	Moderately important	Moderately important	Moderately important	Slightly familiar	Clerkship director	1	6 weeks to 8 weeks	CDIM	Yes	Yes	Yes	No	No	No	Yes	Yes	No	No	No	4	4	4		3	3	4	1
Moderately important	Extremely important	Not at all important	Moderately important	Moderately important	Moderately important	Extremely important	Covered in the overall clerskhips but not in my curriculum	Covered in my clerkship	Covered in the overall clerskhips but not in my curriculum	Covered in the overall clerskhips but not in my curriculum	Covered in my clerkship	Not covered in the overall clerkship curriculum at all	Covered in my clerkship	1-4 hours	A major impediment	Not at all an impediment	Somewhat of an impediment	Somewhat of an impediment	Not at all important	Extremely important	Moderately important	Not at all important	Moderately important	Not at all important	Moderately important	Slightly familiar	Subinternship director	4	6 weeks to 8 weeks	CDIM	No	Yes	No	No	No	No	Yes	Yes	No	No	No	3	4	2	3	3	3	4	2
Extremely important	Moderately important	Not at all important	Not at all important	Not at all important	Extremely important	Extremely important	Covered in the overall clerskhips but not in my curriculum	Covered in the overall clerskhips but not in my curriculum	Covered in the overall clerskhips but not in my curriculum	Not covered in the overall clerkship curriculum at all	Not covered in the overall clerkship curriculum at all	Covered in my clerkship	Covered in my clerkship	1-4 hours	Somewhat of an impediment	Not at all an impediment	Not at all an impediment	A major impediment	Extremely important	Extremely important	Moderately important	Not at all important	Not at all important	Extremely important	Extremely important	Moderately familiar	Clerkship director	1	6 weeks to 8 weeks	CDIM	Yes	No	No	No	No	Yes	Yes	No	No	No	Yes	4	3	2	2	2	4	4	1
Moderately important	Extremely important	Extremely important	Moderately important	Extremely important	Extremely important	Moderately important	Covered in my clerkship	Covered in my clerkship	Covered in my clerkship	Not sure or unfamiliar with the concept	Not covered in the overall clerkship curriculum at all	Not covered in the overall clerkship curriculum at all	Not covered in the overall clerkship curriculum at all	More than 4 hours	Somewhat of an impediment	Not at all an impediment	Not at all an impediment	Not at all an impediment	Extremely important	Extremely important	Extremely important	Extremely important	Extremely important	Extremely important	Extremely important	Moderately familiar	Clerkship director	1	6 weeks to 8 weeks	CDIM	No	Yes	Yes	No	Yes	Yes	No	No	No	No	No	3	4	4	3	4	4	3	1
Moderately important	Extremely important	Moderately important	Not sure or unfamiliar with the concept	Extremely important	Moderately important	Extremely important	Not sure or unfamiliar with the concept	Covered in my clerkship	Covered in my clerkship	Not sure or unfamiliar with the concept	Covered in my clerkship	Covered in the overall clerskhips but not in my curriculum	Covered in my clerkship	1-4 hours	A major impediment	Somewhat of an impediment	Not at all an impediment	A major impediment	Extremely important	Extremely important	Not at all important	Not sure or unfamiliar with the concept	Extremely important	Moderately important	Extremely important	Moderately familiar	Assistant or associate clerkship director	1	6 weeks to 8 weeks	CDIM	No	Yes	No	No	Yes	No	Yes	Yes	No	No	Yes	3	4	3		4	3	4	1
Moderately important	Extremely important	Extremely important	Moderately important	Moderately important	Moderately important	Moderately important	Covered in my clerkship	Covered in my clerkship	Covered in my clerkship	Covered in my clerkship	Covered in my clerkship	Covered in the overall clerskhips but not in my curriculum	Covered in my clerkship	More than 4 hours	Somewhat of an impediment	A major impediment	Not at all an impediment	A major impediment	Moderately important	Moderately important	Extremely important	Moderately important	Moderately important	Extremely important	Moderately important	Slightly familiar	Clerkship director	1	more than 8 weeks	CDIM	No	Yes	Yes	No	No	No	No	No	Yes	No	Yes	3	4	4	3	3	3	3	1
Extremely important	Extremely important	Extremely important	Extremely important	Extremely important	Moderately important	Extremely important	Covered in my clerkship	Covered in my clerkship	Covered in my clerkship	Covered in my clerkship	Covered in my clerkship	Covered in my clerkship	Covered in my clerkship	1-4 hours	Somewhat of an impediment	Not at all an impediment	Not at all an impediment	Not at all an impediment	Extremely important	Extremely important	Extremely important	Extremely important	Extremely important	Extremely important	Extremely important	Moderately familiar	Assistant or associate clerkship director	1	more than 8 weeks	CDIM	Yes	Yes	Yes	Yes	Yes	No	Yes	No	No	No	No	4	4	4	4	4	3	4	1
Extremely important	Extremely important	Extremely important	Extremely important	Extremely important	Extremely important	Extremely important	Covered in my clerkship	Covered in my clerkship	Covered in my clerkship	Not sure or unfamiliar with the concept	Not sure or unfamiliar with the concept	Covered in my clerkship	Covered in my clerkship	More than 4 hours	Somewhat of an impediment	Not at all an impediment	Not at all an impediment	Somewhat of an impediment	Moderately important	Not at all important	Extremely important	Not at all important	Not at all important	Not at all important	Not at all important	Slightly familiar	Clerkship director	1	more than 8 weeks	CDIM	Yes	Yes	Yes	Yes	Yes	Yes	Yes	No	No	No	No	4	4	4	4	4	4	4	1
Moderately important	Extremely important	Extremely important	Moderately important	Moderately important	Extremely important	Moderately important	Covered in my clerkship	Covered in my clerkship	Covered in my clerkship	Not covered in the overall clerkship curriculum at all	Covered in my clerkship	Covered in my clerkship	Covered in the overall clerskhips but not in my curriculum	1-4 hours	Somewhat of an impediment	Not at all an impediment	Not at all an impediment	A major impediment	Extremely important	Extremely important	Moderately important	Moderately important	Extremely important	Moderately important	Moderately important	Slightly familiar	Clerkship director	1	6 weeks to 8 weeks	CDIM	No	Yes	Yes	No	No	Yes	No	No	No	No	Yes	3	4	4	3	3	4	3	1
Moderately important	Moderately important	Extremely important	Moderately important	Moderately important	Moderately important	Moderately important	Covered in the overall clerskhips but not in my curriculum	Covered in my clerkship	Covered in my clerkship	Covered in my clerkship	Covered in my clerkship	Covered in the overall clerskhips but not in my curriculum	Covered in my clerkship	Less than 1 hour	Somewhat of an impediment	Not at all an impediment	Somewhat of an impediment	Not at all an impediment	Extremely important	Extremely important	Extremely important	Extremely important	Moderately important	Moderately important	Moderately important	Slightly familiar	Clerkship director	1	6 weeks to 8 weeks	CDIM	No	No	Yes	No	No	No	No	No	No	No	No	3	3	4	3	3	3	3	1
Extremely important	Extremely important	Extremely important	Extremely important	Moderately important	Moderately important	Extremely important	Covered in my clerkship	Covered in my clerkship	Covered in my clerkship	Covered in my clerkship	Covered in my clerkship	Covered in my clerkship	Covered in my clerkship	1-4 hours	A major impediment	Not at all an impediment	Not at all an impediment	A major impediment	Moderately important	Extremely important	Extremely important	Not at all important	Moderately important	Not at all important	Extremely important	Moderately familiar	Clerkship director	1	more than 8 weeks	CDIM	Yes	Yes	Yes	Yes	No	No	Yes	Yes	No	No	Yes	4	4	4	4	3	3	4	1
Extremely important	Extremely important	Extremely important	Extremely important	Extremely important	Extremely important	Extremely important	Not covered in the overall clerkship curriculum at all	Not covered in the overall clerkship curriculum at all	Not covered in the overall clerkship curriculum at all	Not covered in the overall clerkship curriculum at all	Not covered in the overall clerkship curriculum at all	Not covered in the overall clerkship curriculum at all	Not covered in the overall clerkship curriculum at all	Less than 1 hour	Not at all an impediment	Not at all an impediment	Not at all an impediment	Not at all an impediment	Extremely important	Extremely important	Extremely important	Extremely important	Extremely important	Extremely important	Extremely important	Extremely familiar	Clerkship director	1	6 weeks to 8 weeks	CDIM	Yes	Yes	Yes	Yes	Yes	Yes	Yes	No	No	No	No	4	4	4	4	4	4	4	1
Extremely important	Extremely important	Extremely important	Moderately important	Extremely important	Extremely important	Extremely important	Covered in my clerkship	Covered in my clerkship	Not sure or unfamiliar with the concept	Not sure or unfamiliar with the concept	Covered in my clerkship	Covered in my clerkship	Covered in my clerkship	I don’t know	Somewhat of an impediment	Not at all an impediment	Not at all an impediment	Not at all an impediment	Extremely important	Extremely important	Extremely important	Moderately important	Moderately important	Extremely important	Extremely important	Moderately familiar	Clerkship director	1	6 weeks to 8 weeks	CDIM	Yes	Yes	Yes	No	Yes	Yes	Yes	No	No	No	No	4	4	4	3	4	4	4	1
Moderately important	Moderately important	Extremely important	Not at all important	Moderately important	Extremely important	Moderately important	Covered in my clerkship	Covered in my clerkship	Covered in my clerkship	Covered in my clerkship	Covered in my clerkship	Covered in my clerkship	Covered in my clerkship	More than 4 hours	A major impediment	Not at all an impediment	Not at all an impediment	A major impediment	Moderately important	Extremely important	Extremely important	Moderately important	Moderately important	Extremely important	Extremely important	Extremely familiar	Clerkship director	1	6 weeks to 8 weeks	CDIM	No	No	Yes	No	No	Yes	No	Yes	No	No	Yes	3	3	4	2	3	4	3	1
Extremely important	Extremely important	Extremely important	Moderately important	Moderately important	Extremely important	Moderately important	Covered in my clerkship	Covered in my clerkship	Covered in my clerkship	Covered in my clerkship	Covered in my clerkship	Covered in my clerkship	Covered in my clerkship	1-4 hours	Somewhat of an impediment	Not at all an impediment	Not at all an impediment	Somewhat of an impediment	Moderately important	Extremely important	Extremely important	Moderately important	Moderately important	Extremely important	Moderately important	Slightly familiar	Clerkship director	1	less than 6 weeks	CDIM	Yes	Yes	Yes	No	No	Yes	No	No	No	No	No	4	4	4	3	3	4	3	1
Moderately important	Extremely important	Extremely important	Not at all important	Extremely important	Extremely important	Extremely important	Covered in my clerkship	Covered in my clerkship	Covered in my clerkship	Not covered in the overall clerkship curriculum at all	Covered in the overall clerskhips but not in my curriculum	Covered in the overall clerskhips but not in my curriculum	Covered in my clerkship	1-4 hours	Somewhat of an impediment	Not at all an impediment	Somewhat of an impediment	A major impediment	Not at all important	Extremely important	Moderately important	Not at all important	Moderately important	Extremely important	Extremely important	Slightly familiar	Site director	1	more than 8 weeks	CDIM	No	Yes	Yes	No	Yes	Yes	Yes	No	No	No	Yes	3	4	4	2	4	4	4	1
Moderately important	Extremely important	Extremely important	Moderately important	Moderately important	Extremely important	Extremely important	Covered in my clerkship	Covered in my clerkship	Covered in my clerkship	Covered in my clerkship	Covered in the overall clerskhips but not in my curriculum	Covered in my clerkship	Covered in the overall clerskhips but not in my curriculum	1-4 hours	A major impediment	Not at all an impediment	Not at all an impediment	Not at all an impediment	Moderately important	Extremely important	Extremely important	Extremely important	Extremely important	Extremely important	Extremely important	Moderately familiar	Clerkship director	1	6 weeks to 8 weeks	CDIM	No	Yes	Yes	No	No	Yes	Yes	Yes	No	No	No	3	4	4	3	3	4	4	1
Extremely important	Extremely important	Extremely important	Moderately important	Extremely important	Extremely important	Extremely important	Covered in my clerkship	Covered in my clerkship	Covered in my clerkship	Not covered in the overall clerkship curriculum at all	Not sure or unfamiliar with the concept	Covered in my clerkship	Covered in my clerkship	1-4 hours	A major impediment	Not at all an impediment	Somewhat of an impediment	A major impediment	Extremely important	Extremely important	Extremely important	Moderately important	Extremely important	Extremely important	Extremely important	Slightly familiar	Clerkship director	1	6 weeks to 8 weeks	CDIM	Yes	Yes	Yes	No	Yes	Yes	Yes	Yes	No	No	Yes	4	4	4	3	4	4	4	1
																															No	No	No	No	No	No	No	No	No	No	No
																															No	No	No	No	No	No	No	No	No	No	No
																															No	No	No	No	No	No	No	No	No	No	No
																															No	No	No	No	No	No	No	No	No	No	No
																															No	No	No	No	No	No	No	No	No	No	No
																															No	No	No	No	No	No	No	No	No	No	No
																															No	No	No	No	No	No	No	No	No	No	No
																															No	No	No	No	No	No	No	No	No	No	No
																															No	No	No	No	No	No	No	No	No	No	No
																															No	No	No	No	No	No	No	No	No	No	No
																															No	No	No	No	No	No	No	No	No	No	No
																															No	No	No	No	No	No	No	No	No	No	No
																															No	No	No	No	No	No	No	No	No	No	No
																															No	No	No	No	No	No	No	No	No	No	No
																															No	No	No	No	No	No	No	No	No	No	No
																															No	No	No	No	No	No	No	No	No	No	No
																															No	No	No	No	No	No	No	No	No	No	No
																															No	No	No	No	No	No	No	No	No	No	No
																															No	No	No	No	No	No	No	No	No	No	No
																															No	No	No	No	No	No	No	No	No	No	No
																															No	No	No	No	No	No	No	No	No	No	No
																															No	No	No	No	No	No	No	No	No	No	No
																															No	No	No	No	No	No	No	No	No	No	No
																															No	No	No	No	No	No	No	No	No	No	No
																															No	No	No	No	No	No	No	No	No	No	No
																															No	No	No	No	No	No	No	No	No	No	No
																															No	No	No	No	No	No	No	No	No	No	No
																															No	No	No	No	No	No	No	No	No	No	No
																															No	No	No	No	No	No	No	No	No	No	No
																															No	No	No	No	No	No	No	No	No	No	No
																															No	No	No	No	No	No	No	No	No	No	No
																															No	No	No	No	No	No	No	No	No	No	No
																															No	No	No	No	No	No	No	No	No	No	No
																															No	No	No	No	No	No	No	No	No	No	No
																															No	No	No	No	No	No	No	No	No	No	No
																															No	No	No	No	No	No	No	No	No	No	No
																															No	No	No	No	No	No	No	No	No	No	No
																															No	No	No	No	No	No	No	No	No	No	No
																															No	No	No	No	No	No	No	No	No	No	No
																															No	No	No	No	No	No	No	No	No	No	No
																															No	No	No	No	No	No	No	No	No	No	No
																															No	No	No	No	No	No	No	No	No	No	No
																															No	No	No	No	No	No	No	No	No	No	No
																															No	No	No	No	No	No	No	No	No	No	No
																															No	No	No	No	No	No	No	No	No	No	No
																															No	No	No	No	No	No	No	No	No	No	No
																															No	No	No	No	No	No	No	No	No	No	No
																															No	No	No	No	No	No	No	No	No	No	No
																															No	No	No	No	No	No	No	No	No	No	No
																															No	No	No	No	No	No	No	No	No	No	No
																															No	No	No	No	No	No	No	No	No	No	No
																															No	No	No	No	No	No	No	No	No	No	No
																															No	No	No	No	No	No	No	No	No	No	No
																															No	No	No	No	No	No	No	No	No	No	No
																															No	No	No	No	No	No	No	No	No	No	No
																															No	No	No	No	No	No	No	No	No	No	No
																															No	No	No	No	No	No	No	No	No	No	No
																															No	No	No	No	No	No	No	No	No	No	No
																															No	No	No	No	No	No	No	No	No	No	No
																															No	No	No	No	No	No	No	No	No	No	No
																															No	No	No	No	No	No	No	No	No	No	No
																															No	No	No	No	No	No	No	No	No	No	No
																															No	No	No	No	No	No	No	No	No	No	No
																															No	No	No	No	No	No	No	No	No	No	No
																															No	No	No	No	No	No	No	No	No	No	No
																															No	No	No	No	No	No	No	No	No	No	No
																															No	No	No	No	No	No	No	No	No	No	No
																															No	No	No	No	No	No	No	No	No	No	No
																															No	No	No	No	No	No	No	No	No	No	No
																															No	No	No	No	No	No	No	No	No	No	No
																															No	No	No	No	No	No	No	No	No	No	No
																															No	No	No	No	No	No	No	No	No	No	No
																															No	No	No	No	No	No	No	No	No	No	No
																															No	No	No	No	No	No	No	No	No	No	No
																															No	No	No	No	No	No	No	No	No	No	No
																															No	No	No	No	No	No	No	No	No	No	No
																															No	No	No	No	No	No	No	No	No	No	No
																															No	No	No	No	No	No	No	No	No	No	No
																															No	No	No	No	No	No	No	No	No	No	No
																															No	No	No	No	No	No	No	No	No	No	No
																															No	No	No	No	No	No	No	No	No	No	No
																															No	No	No	No	No	No	No	No	No	No	No
																															No	No	No	No	No	No	No	No	No	No	No
																															No	No	No	No	No	No	No	No	No	No	No
																															No	No	No	No	No	No	No	No	No	No	No
																															No	No	No	No	No	No	No	No	No	No	No
																															No	No	No	No	No	No	No	No	No	No	No
																															No	No	No	No	No	No	No	No	No	No	No
																															No	No	No	No	No	No	No	No	No	No	No
																															No	No	No	No	No	No	No	No	No	No	No
																															No	No	No	No	No	No	No	No	No	No	No
																															No	No	No	No	No	No	No	No	No	No	No
																															No	No	No	No	No	No	No	No	No	No	No
																															No	No	No	No	No	No	No	No	No	No	No
																															No	No	No	No	No	No	No	No	No	No	No
																															No	No	No	No	No	No	No	No	No	No	No
																															No	No	No	No	No	No	No	No	No	No	No
																															No	No	No	No	No	No	No	No	No	No	No
																															No	No	No	No	No	No	No	No	No	No	No
																															No	No	No	No	No	No	No	No	No	No	No
																															No	No	No	No	No	No	No	No	No	No	No
																															No	No	No	No	No	No	No	No	No	No	No
																															No	No	No	No	No	No	No	No	No	No	No
																															No	No	No	No	No	No	No	No	No	No	No
																															No	No	No	No	No	No	No	No	No	No	No
																															No	No	No	No	No	No	No	No	No	No	No
																															No	No	No	No	No	No	No	No	No	No	No
																															No	No	No	No	No	No	No	No	No	No	No
																															No	No	No	No	No	No	No	No	No	No	No
																															No	No	No	No	No	No	No	No	No	No	No
																															No	No	No	No	No	No	No	No	No	No	No
																															No	No	No	No	No	No	No	No	No	No	No
																															No	No	No	No	No	No	No	No	No	No	No
																															No	No	No	No	No	No	No	No	No	No	No
																															No	No	No	No	No	No	No	No	No	No	No
																															No	No	No	No	No	No	No	No	No	No	No
																															No	No	No	No	No	No	No	No	No	No	No
																															No	No	No	No	No	No	No	No	No	No	No
																															No	No	No	No	No	No	No	No	No	No	No
																															No	No	No	No	No	No	No	No	No	No	No
																															No	No	No	No	No	No	No	No	No	No	No
																															No	No	No	No	No	No	No	No	No	No	No
																															No	No	No	No	No	No	No	No	No	No	No
																															No	No	No	No	No	No	No	No	No	No	No
																															No	No	No	No	No	No	No	No	No	No	No
																															No	No	No	No	No	No	No	No	No	No	No
																															No	No	No	No	No	No	No	No	No	No	No
																															No	No	No	No	No	No	No	No	No	No	No
																															No	No	No	No	No	No	No	No	No	No	No
																															No	No	No	No	No	No	No	No	No	No	No
																															No	No	No	No	No	No	No	No	No	No	No
																															No	No	No	No	No	No	No	No	No	No	No
																															No	No	No	No	No	No	No	No	No	No	No
																															No	No	No	No	No	No	No	No	No	No	No
																															No	No	No	No	No	No	No	No	No	No	No
																															No	No	No	No	No	No	No	No	No	No	No
																															No	No	No	No	No	No	No	No	No	No	No
																															No	No	No	No	No	No	No	No	No	No	No
																															No	No	No	No	No	No	No	No	No	No	No
																															No	No	No	No	No	No	No	No	No	No	No
																															No	No	No	No	No	No	No	No	No	No	No
																															No	No	No	No	No	No	No	No	No	No	No
																															No	No	No	No	No	No	No	No	No	No	No
																															No	No	No	No	No	No	No	No	No	No	No
																															No	No	No	No	No	No	No	No	No	No	No
																															No	No	No	No	No	No	No	No	No	No	No
																															No	No	No	No	No	No	No	No	No	No	No
																															No	No	No	No	No	No	No	No	No	No	No
																															No	No	No	No	No	No	No	No	No	No	No
																															No	No	No	No	No	No	No	No	No	No	No
																															No	No	No	No	No	No	No	No	No	No	No
																															No	No	No	No	No	No	No	No	No	No	No
																															No	No	No	No	No	No	No	No	No	No	No
																															No	No	No	No	No	No	No	No	No	No	No
																															No	No	No	No	No	No	No	No	No	No	No
																															No	No	No	No	No	No	No	No	No	No	No
																															No	No	No	No	No	No	No	No	No	No	No
																															No	No	No	No	No	No	No	No	No	No	No
																															No	No	No	No	No	No	No	No	No	No	No
																															No	No	No	No	No	No	No	No	No	No	No
																															No	No	No	No	No	No	No	No	No	No	No
																															No	No	No	No	No	No	No	No	No	No	No
																															No	No	No	No	No	No	No	No	No	No	No
																															No	No	No	No	No	No	No	No	No	No	No
																															No	No	No	No	No	No	No	No	No	No	No
																															No	No	No	No	No	No	No	No	No	No	No
																															No	No	No	No	No	No	No	No	No	No	No
																															No	No	No	No	No	No	No	No	No	No	No
																															No	No	No	No	No	No	No	No	No	No	No
																															No	No	No	No	No	No	No	No	No	No	No
																															No	No	No	No	No	No	No	No	No	No	No
																															No	No	No	No	No	No	No	No	No	No	No
																															No	No	No	No	No	No	No	No	No	No	No
																															No	No	No	No	No	No	No	No	No	No	No
																															No	No	No	No	No	No	No	No	No	No	No
																															No	No	No	No	No	No	No	No	No	No	No
																															No	No	No	No	No	No	No	No	No	No	No
																															No	No	No	No	No	No	No	No	No	No	No
																															No	No	No	No	No	No	No	No	No	No	No
																															No	No	No	No	No	No	No	No	No	No	No
																															No	No	No	No	No	No	No	No	No	No	No
																															No	No	No	No	No	No	No	No	No	No	No
																															No	No	No	No	No	No	No	No	No	No	No
																															No	No	No	No	No	No	No	No	No	No	No
																															No	No	No	No	No	No	No	No	No	No	No
																															No	No	No	No	No	No	No	No	No	No	No
																															No	No	No	No	No	No	No	No	No	No	No
																															No	No	No	No	No	No	No	No	No	No	No
																															No	No	No	No	No	No	No	No	No	No	No
																															No	No	No	No	No	No	No	No	No	No	No
																															No	No	No	No	No	No	No	No	No	No	No
																															No	No	No	No	No	No	No	No	No	No	No
																															No	No	No	No	No	No	No	No	No	No	No
																															No	No	No	No	No	No	No	No	No	No	No
																															No	No	No	No	No	No	No	No	No	No	No
																															No	No	No	No	No	No	No	No	No	No	No
																															No	No	No	No	No	No	No	No	No	No	No
																															No	No	No	No	No	No	No	No	No	No	No
																															No	No	No	No	No	No	No	No	No	No	No
																															No	No	No	No	No	No	No	No	No	No	No
																															No	No	No	No	No	No	No	No	No	No	No
																															No	No	No	No	No	No	No	No	No	No	No
																															No	No	No	No	No	No	No	No	No	No	No
																															No	No	No	No	No	No	No	No	No	No	No
																															No	No	No	No	No	No	No	No	No	No	No
																															No	No	No	No	No	No	No	No	No	No	No
																															No	No	No	No	No	No	No	No	No	No	No
																															No	No	No	No	No	No	No	No	No	No	No
																															No	No	No	No	No	No	No	No	No	No	No
																															No	No	No	No	No	No	No	No	No	No	No
																															No	No	No	No	No	No	No	No	No	No	No
																															No	No	No	No	No	No	No	No	No	No	No
																															No	No	No	No	No	No	No	No	No	No	No
																															No	No	No	No	No	No	No	No	No	No	No
																															No	No	No	No	No	No	No	No	No	No	No
																															No	No	No	No	No	No	No	No	No	No	No
																															No	No	No	No	No	No	No	No	No	No	No
																															No	No	No	No	No	No	No	No	No	No	No
																															No	No	No	No	No	No	No	No	No	No	No
																															No	No	No	No	No	No	No	No	No	No	No
																															No	No	No	No	No	No	No	No	No	No	No
																															No	No	No	No	No	No	No	No	No	No	No
																															No	No	No	No	No	No	No	No	No	No	No
																															No	No	No	No	No	No	No	No	No	No	No
																															No	No	No	No	No	No	No	No	No	No	No
																															No	No	No	No	No	No	No	No	No	No	No
																															No	No	No	No	No	No	No	No	No	No	No
																															No	No	No	No	No	No	No	No	No	No	No
																															No	No	No	No	No	No	No	No	No	No	No
																															No	No	No	No	No	No	No	No	No	No	No
																															No	No	No	No	No	No	No	No	No	No	No
																															No	No	No	No	No	No	No	No	No	No	No
																															No	No	No	No	No	No	No	No	No	No	No
																															No	No	No	No	No	No	No	No	No	No	No
																															No	No	No	No	No	No	No	No	No	No	No
																															No	No	No	No	No	No	No	No	No	No	No
																															No	No	No	No	No	No	No	No	No	No	No
																															No	No	No	No	No	No	No	No	No	No	No
																															No	No	No	No	No	No	No	No	No	No	No
																															No	No	No	No	No	No	No	No	No	No	No
																															No	No	No	No	No	No	No	No	No	No	No
																															No	No	No	No	No	No	No	No	No	No	No
																															No	No	No	No	No	No	No	No	No	No	No
																															No	No	No	No	No	No	No	No	No	No	No
																															No	No	No	No	No	No	No	No	No	No	No
																															No	No	No	No	No	No	No	No	No	No	No
																															No	No	No	No	No	No	No	No	No	No	No
																															No	No	No	No	No	No	No	No	No	No	No
																															No	No	No	No	No	No	No	No	No	No	No
																															No	No	No	No	No	No	No	No	No	No	No
																															No	No	No	No	No	No	No	No	No	No	No
																															No	No	No	No	No	No	No	No	No	No	No
																															No	No	No	No	No	No	No	No	No	No	No
																															No	No	No	No	No	No	No	No	No	No	No
																															No	No	No	No	No	No	No	No	No	No	No
																															No	No	No	No	No	No	No	No	No	No	No
																															No	No	No	No	No	No	No	No	No	No	No
																															No	No	No	No	No	No	No	No	No	No	No
																															No	No	No	No	No	No	No	No	No	No	No
																															No	No	No	No	No	No	No	No	No	No	No
																															No	No	No	No	No	No	No	No	No	No	No
																															No	No	No	No	No	No	No	No	No	No	No
																															No	No	No	No	No	No	No	No	No	No	No
																															No	No	No	No	No	No	No	No	No	No	No
																															No	No	No	No	No	No	No	No	No	No	No
																															No	No	No	No	No	No	No	No	No	No	No
																															No	No	No	No	No	No	No	No	No	No	No
																															No	No	No	No	No	No	No	No	No	No	No
																															No	No	No	No	No	No	No	No	No	No	No
																															No	No	No	No	No	No	No	No	No	No	No
																															No	No	No	No	No	No	No	No	No	No	No
																															No	No	No	No	No	No	No	No	No	No	No
																															No	No	No	No	No	No	No	No	No	No	No
																															No	No	No	No	No	No	No	No	No	No	No
																															No	No	No	No	No	No	No	No	No	No	No
																															No	No	No	No	No	No	No	No	No	No	No
																															No	No	No	No	No	No	No	No	No	No	No
																															No	No	No	No	No	No	No	No	No	No	No
																															No	No	No	No	No	No	No	No	No	No	No
																															No	No	No	No	No	No	No	No	No	No	No
																															No	No	No	No	No	No	No	No	No	No	No
																															No	No	No	No	No	No	No	No	No	No	No
																															No	No	No	No	No	No	No	No	No	No	No
																															No	No	No	No	No	No	No	No	No	No	No
																															No	No	No	No	No	No	No	No	No	No	No
																															No	No	No	No	No	No	No	No	No	No	No
																															No	No	No	No	No	No	No	No	No	No	No
																															No	No	No	No	No	No	No	No	No	No	No
																															No	No	No	No	No	No	No	No	No	No	No
																															No	No	No	No	No	No	No	No	No	No	No
																															No	No	No	No	No	No	No	No	No	No	No
																															No	No	No	No	No	No	No	No	No	No	No
																															No	No	No	No	No	No	No	No	No	No	No
																															No	No	No	No	No	No	No	No	No	No	No
																															No	No	No	No	No	No	No	No	No	No	No
																															No	No	No	No	No	No	No	No	No	No	No
																															No	No	No	No	No	No	No	No	No	No	No
																															No	No	No	No	No	No	No	No	No	No	No
																															No	No	No	No	No	No	No	No	No	No	No
																															No	No	No	No	No	No	No	No	No	No	No
																															No	No	No	No	No	No	No	No	No	No	No
																															No	No	No	No	No	No	No	No	No	No	No
																															No	No	No	No	No	No	No	No	No	No	No
																															No	No	No	No	No	No	No	No	No	No	No
																															No	No	No	No	No	No	No	No	No	No	No
																															No	No	No	No	No	No	No	No	No	No	No
																															No	No	No	No	No	No	No	No	No	No	No
																															No	No	No	No	No	No	No	No	No	No	No
																															No	No	No	No	No	No	No	No	No	No	No
																															No	No	No	No	No	No	No	No	No	No	No
																															No	No	No	No	No	No	No	No	No	No	No
																															No	No	No	No	No	No	No	No	No	No	No
																															No	No	No	No	No	No	No	No	No	No	No
																															No	No	No	No	No	No	No	No	No	No	No
																															No	No	No	No	No	No	No	No	No	No	No
																															No	No	No	No	No	No	No	No	No	No	No
																															No	No	No	No	No	No	No	No	No	No	No
																															No	No	No	No	No	No	No	No	No	No	No
																															No	No	No	No	No	No	No	No	No	No	No
																															No	No	No	No	No	No	No	No	No	No	No
																															No	No	No	No	No	No	No	No	No	No	No
																															No	No	No	No	No	No	No	No	No	No	No
																															No	No	No	No	No	No	No	No	No	No	No
																															No	No	No	No	No	No	No	No	No	No	No
																															No	No	No	No	No	No	No	No	No	No	No
																															No	No	No	No	No	No	No	No	No	No	No
																															No	No	No	No	No	No	No	No	No	No	No
																															No	No	No	No	No	No	No	No	No	No	No
																															No	No	No	No	No	No	No	No	No	No	No
																															No	No	No	No	No	No	No	No	No	No	No
																															No	No	No	No	No	No	No	No	No	No	No
																															No	No	No	No	No	No	No	No	No	No	No
																															No	No	No	No	No	No	No	No	No	No	No
																															No	No	No	No	No	No	No	No	No	No	No
																															No	No	No	No	No	No	No	No	No	No	No
																															No	No	No	No	No	No	No	No	No	No	No
																															No	No	No	No	No	No	No	No	No	No	No
																															No	No	No	No	No	No	No	No	No	No	No
																															No	No	No	No	No	No	No	No	No	No	No
																															No	No	No	No	No	No	No	No	No	No	No
																															No	No	No	No	No	No	No	No	No	No	No
																															No	No	No	No	No	No	No	No	No	No	No
																															No	No	No	No	No	No	No	No	No	No	No
																															No	No	No	No	No	No	No	No	No	No	No
																															No	No	No	No	No	No	No	No	No	No	No
																															No	No	No	No	No	No	No	No	No	No	No
																															No	No	No	No	No	No	No	No	No	No	No
																															No	No	No	No	No	No	No	No	No	No	No
																															No	No	No	No	No	No	No	No	No	No	No
																															No	No	No	No	No	No	No	No	No	No	No
																															No	No	No	No	No	No	No	No	No	No	No
																															No	No	No	No	No	No	No	No	No	No	No
																															No	No	No	No	No	No	No	No	No	No	No
																															No	No	No	No	No	No	No	No	No	No	No
																															No	No	No	No	No	No	No	No	No	No	No
																															No	No	No	No	No	No	No	No	No	No	No
																															No	No	No	No	No	No	No	No	No	No	No
																															No	No	No	No	No	No	No	No	No	No	No
																															No	No	No	No	No	No	No	No	No	No	No
																															No	No	No	No	No	No	No	No	No	No	No
																															No	No	No	No	No	No	No	No	No	No	No
																															No	No	No	No	No	No	No	No	No	No	No
																															No	No	No	No	No	No	No	No	No	No	No
																															No	No	No	No	No	No	No	No	No	No	No
																															No	No	No	No	No	No	No	No	No	No	No
																															No	No	No	No	No	No	No	No	No	No	No
																															No	No	No	No	No	No	No	No	No	No	No
																															No	No	No	No	No	No	No	No	No	No	No
																															No	No	No	No	No	No	No	No	No	No	No
																															No	No	No	No	No	No	No	No	No	No	No
																															No	No	No	No	No	No	No	No	No	No	No
																															No	No	No	No	No	No	No	No	No	No	No
																															No	No	No	No	No	No	No	No	No	No	No
																															No	No	No	No	No	No	No	No	No	No	No
																															No	No	No	No	No	No	No	No	No	No	No
																															No	No	No	No	No	No	No	No	No	No	No
																															No	No	No	No	No	No	No	No	No	No	No
																															No	No	No	No	No	No	No	No	No	No	No
																															No	No	No	No	No	No	No	No	No	No	No
																															No	No	No	No	No	No	No	No	No	No	No
																															No	No	No	No	No	No	No	No	No	No	No
																															No	No	No	No	No	No	No	No	No	No	No
																															No	No	No	No	No	No	No	No	No	No	No
																															No	No	No	No	No	No	No	No	No	No	No
																															No	No	No	No	No	No	No	No	No	No	No
																															No	No	No	No	No	No	No	No	No	No	No
																															No	No	No	No	No	No	No	No	No	No	No
																															No	No	No	No	No	No	No	No	No	No	No
																															No	No	No	No	No	No	No	No	No	No	No
																															No	No	No	No	No	No	No	No	No	No	No
																															No	No	No	No	No	No	No	No	No	No	No
																															No	No	No	No	No	No	No	No	No	No	No
																															No	No	No	No	No	No	No	No	No	No	No
																															No	No	No	No	No	No	No	No	No	No	No
																															No	No	No	No	No	No	No	No	No	No	No
																															No	No	No	No	No	No	No	No	No	No	No
																															No	No	No	No	No	No	No	No	No	No	No
																															No	No	No	No	No	No	No	No	No	No	No
																															No	No	No	No	No	No	No	No	No	No	No
																															No	No	No	No	No	No	No	No	No	No	No
																															No	No	No	No	No	No	No	No	No	No	No
																															No	No	No	No	No	No	No	No	No	No	No
																															No	No	No	No	No	No	No	No	No	No	No
																															No	No	No	No	No	No	No	No	No	No	No
																															No	No	No	No	No	No	No	No	No	No	No
																															No	No	No	No	No	No	No	No	No	No	No
																															No	No	No	No	No	No	No	No	No	No	No
																															No	No	No	No	No	No	No	No	No	No	No
																															No	No	No	No	No	No	No	No	No	No	No
																															No	No	No	No	No	No	No	No	No	No	No
																															No	No	No	No	No	No	No	No	No	No	No
																															No	No	No	No	No	No	No	No	No	No	No
																															No	No	No	No	No	No	No	No	No	No	No
																															No	No	No	No	No	No	No	No	No	No	No
																															No	No	No	No	No	No	No	No	No	No	No
																															No	No	No	No	No	No	No	No	No	No	No
																															No	No	No	No	No	No	No	No	No	No	No
																															No	No	No	No	No	No	No	No	No	No	No
																															No	No	No	No	No	No	No	No	No	No	No
																															No	No	No	No	No	No	No	No	No	No	No
																															No	No	No	No	No	No	No	No	No	No	No
																															No	No	No	No	No	No	No	No	No	No	No
																															No	No	No	No	No	No	No	No	No	No	No
																															No	No	No	No	No	No	No	No	No	No	No
																															No	No	No	No	No	No	No	No	No	No	No
																															No	No	No	No	No	No	No	No	No	No	No
																															No	No	No	No	No	No	No	No	No	No	No
																															No	No	No	No	No	No	No	No	No	No	No
																															No	No	No	No	No	No	No	No	No	No	No
																															No	No	No	No	No	No	No	No	No	No	No
																															No	No	No	No	No	No	No	No	No	No	No
																															No	No	No	No	No	No	No	No	No	No	No
																															No	No	No	No	No	No	No	No	No	No	No
																															No	No	No	No	No	No	No	No	No	No	No
																															No	No	No	No	No	No	No	No	No	No	No
																															No	No	No	No	No	No	No	No	No	No	No
																															No	No	No	No	No	No	No	No	No	No	No
																															No	No	No	No	No	No	No	No	No	No	No
																															No	No	No	No	No	No	No	No	No	No	No
																															No	No	No	No	No	No	No	No	No	No	No
																															No	No	No	No	No	No	No	No	No	No	No
																															No	No	No	No	No	No	No	No	No	No	No
																															No	No	No	No	No	No	No	No	No	No	No
																															No	No	No	No	No	No	No	No	No	No	No
																															No	No	No	No	No	No	No	No	No	No	No
																															No	No	No	No	No	No	No	No	No	No	No
																															No	No	No	No	No	No	No	No	No	No	No
																															No	No	No	No	No	No	No	No	No	No	No
																															No	No	No	No	No	No	No	No	No	No	No
																															No	No	No	No	No	No	No	No	No	No	No
																															No	No	No	No	No	No	No	No	No	No	No
																															No	No	No	No	No	No	No	No	No	No	No
																															No	No	No	No	No	No	No	No	No	No	No
																															No	No	No	No	No	No	No	No	No	No	No
																															No	No	No	No	No	No	No	No	No	No	No
																															No	No	No	No	No	No	No	No	No	No	No
																															No	No	No	No	No	No	No	No	No	No	No
																															No	No	No	No	No	No	No	No	No	No	No
																															No	No	No	No	No	No	No	No	No	No	No
																															No	No	No	No	No	No	No	No	No	No	No
																															No	No	No	No	No	No	No	No	No	No	No
																															No	No	No	No	No	No	No	No	No	No	No
																															No	No	No	No	No	No	No	No	No	No	No
																															No	No	No	No	No	No	No	No	No	No	No
																															No	No	No	No	No	No	No	No	No	No	No
																															No	No	No	No	No	No	No	No	No	No	No
																															No	No	No	No	No	No	No	No	No	No	No
																															No	No	No	No	No	No	No	No	No	No	No
																															No	No	No	No	No	No	No	No	No	No	No
																															No	No	No	No	No	No	No	No	No	No	No
																															No	No	No	No	No	No	No	No	No	No	No
																															No	No	No	No	No	No	No	No	No	No	No
																															No	No	No	No	No	No	No	No	No	No	No
																															No	No	No	No	No	No	No	No	No	No	No
																															No	No	No	No	No	No	No	No	No	No	No
																															No	No	No	No	No	No	No	No	No	No	No
																															No	No	No	No	No	No	No	No	No	No	No
																															No	No	No	No	No	No	No	No	No	No	No
																															No	No	No	No	No	No	No	No	No	No	No
																															No	No	No	No	No	No	No	No	No	No	No
																															No	No	No	No	No	No	No	No	No	No	No
																															No	No	No	No	No	No	No	No	No	No	No
																															No	No	No	No	No	No	No	No	No	No	No
																															No	No	No	No	No	No	No	No	No	No	No
																															No	No	No	No	No	No	No	No	No	No	No
																															No	No	No	No	No	No	No	No	No	No	No
																															No	No	No	No	No	No	No	No	No	No	No
																															No	No	No	No	No	No	No	No	No	No	No
																															No	No	No	No	No	No	No	No	No	No	No
																															No	No	No	No	No	No	No	No	No	No	No
																															No	No	No	No	No	No	No	No	No	No	No
																															No	No	No	No	No	No	No	No	No	No	No
																															No	No	No	No	No	No	No	No	No	No	No
																															No	No	No	No	No	No	No	No	No	No	No
																															No	No	No	No	No	No	No	No	No	No	No
																															No	No	No	No	No	No	No	No	No	No	No
																															No	No	No	No	No	No	No	No	No	No	No
																															No	No	No	No	No	No	No	No	No	No	No
																															No	No	No	No	No	No	No	No	No	No	No
																															No	No	No	No	No	No	No	No	No	No	No
																															No	No	No	No	No	No	No	No	No	No	No
																															No	No	No	No	No	No	No	No	No	No	No
																															No	No	No	No	No	No	No	No	No	No	No
																															No	No	No	No	No	No	No	No	No	No	No
																															No	No	No	No	No	No	No	No	No	No	No
																															No	No	No	No	No	No	No	No	No	No	No
																															No	No	No	No	No	No	No	No	No	No	No
																															No	No	No	No	No	No	No	No	No	No	No
																															No	No	No	No	No	No	No	No	No	No	No
																															No	No	No	No	No	No	No	No	No	No	No
																															No	No	No	No	No	No	No	No	No	No	No
																															No	No	No	No	No	No	No	No	No	No	No
																															No	No	No	No	No	No	No	No	No	No	No
																															No	No	No	No	No	No	No	No	No	No	No
																															No	No	No	No	No	No	No	No	No	No	No
																															No	No	No	No	No	No	No	No	No	No	No
																															No	No	No	No	No	No	No	No	No	No	No
																															No	No	No	No	No	No	No	No	No	No	No
																															No	No	No	No	No	No	No	No	No	No	No
																															No	No	No	No	No	No	No	No	No	No	No
																															No	No	No	No	No	No	No	No	No	No	No
																															No	No	No	No	No	No	No	No	No	No	No
																															No	No	No	No	No	No	No	No	No	No	No
																															No	No	No	No	No	No	No	No	No	No	No
																															No	No	No	No	No	No	No	No	No	No	No
																															No	No	No	No	No	No	No	No	No	No	No
																															No	No	No	No	No	No	No	No	No	No	No
																															No	No	No	No	No	No	No	No	No	No	No
																															No	No	No	No	No	No	No	No	No	No	No
																															No	No	No	No	No	No	No	No	No	No	No
																															No	No	No	No	No	No	No	No	No	No	No
																															No	No	No	No	No	No	No	No	No	No	No
																															No	No	No	No	No	No	No	No	No	No	No
																															No	No	No	No	No	No	No	No	No	No	No
																															No	No	No	No	No	No	No	No	No	No	No
																															No	No	No	No	No	No	No	No	No	No	No
																															No	No	No	No	No	No	No	No	No	No	No
																															No	No	No	No	No	No	No	No	No	No	No
																															No	No	No	No	No	No	No	No	No	No	No
																															No	No	No	No	No	No	No	No	No	No	No
																															No	No	No	No	No	No	No	No	No	No	No
																															No	No	No	No	No	No	No	No	No	No	No
																															No	No	No	No	No	No	No	No	No	No	No
																															No	No	No	No	No	No	No	No	No	No	No
																															No	No	No	No	No	No	No	No	No	No	No
																															No	No	No	No	No	No	No	No	No	No	No
																															No	No	No	No	No	No	No	No	No	No	No
																															No	No	No	No	No	No	No	No	No	No	No
																															No	No	No	No	No	No	No	No	No	No	No
																															No	No	No	No	No	No	No	No	No	No	No
																															No	No	No	No	No	No	No	No	No	No	No
																															No	No	No	No	No	No	No	No	No	No	No
																															No	No	No	No	No	No	No	No	No	No	No
																															No	No	No	No	No	No	No	No	No	No	No
																															No	No	No	No	No	No	No	No	No	No	No
																															No	No	No	No	No	No	No	No	No	No	No
																															No	No	No	No	No	No	No	No	No	No	No
																															No	No	No	No	No	No	No	No	No	No	No
																															No	No	No	No	No	No	No	No	No	No	No
																															No	No	No	No	No	No	No	No	No	No	No
																															No	No	No	No	No	No	No	No	No	No	No
																															No	No	No	No	No	No	No	No	No	No	No
																															No	No	No	No	No	No	No	No	No	No	No
																															No	No	No	No	No	No	No	No	No	No	No
																															No	No	No	No	No	No	No	No	No	No	No
																															No	No	No	No	No	No	No	No	No	No	No
																															No	No	No	No	No	No	No	No	No	No	No
																															No	No	No	No	No	No	No	No	No	No	No
																															No	No	No	No	No	No	No	No	No	No	No
																															No	No	No	No	No	No	No	No	No	No	No
																															No	No	No	No	No	No	No	No	No	No	No
																															No	No	No	No	No	No	No	No	No	No	No
																															No	No	No	No	No	No	No	No	No	No	No
																															No	No	No	No	No	No	No	No	No	No	No
																															No	No	No	No	No	No	No	No	No	No	No
																															No	No	No	No	No	No	No	No	No	No	No
																															No	No	No	No	No	No	No	No	No	No	No
																															No	No	No	No	No	No	No	No	No	No	No
																															No	No	No	No	No	No	No	No	No	No	No
																															No	No	No	No	No	No	No	No	No	No	No
																															No	No	No	No	No	No	No	No	No	No	No
																															No	No	No	No	No	No	No	No	No	No	No
																															No	No	No	No	No	No	No	No	No	No	No
																															No	No	No	No	No	No	No	No	No	No	No
																															No	No	No	No	No	No	No	No	No	No	No
																															No	No	No	No	No	No	No	No	No	No	No
																															No	No	No	No	No	No	No	No	No	No	No
																															No	No	No	No	No	No	No	No	No	No	No
																															No	No	No	No	No	No	No	No	No	No	No
																															No	No	No	No	No	No	No	No	No	No	No
																															No	No	No	No	No	No	No	No	No	No	No
																															No	No	No	No	No	No	No	No	No	No	No
																															No	No	No	No	No	No	No	No	No	No	No
																															No	No	No	No	No	No	No	No	No	No	No
																															No	No	No	No	No	No	No	No	No	No	No
																															No	No	No	No	No	No	No	No	No	No	No
																															No	No	No	No	No	No	No	No	No	No	No
																															No	No	No	No	No	No	No	No	No	No	No
																															No	No	No	No	No	No	No	No	No	No	No
																															No	No	No	No	No	No	No	No	No	No	No
																															No	No	No	No	No	No	No	No	No	No	No
																															No	No	No	No	No	No	No	No	No	No	No
																															No	No	No	No	No	No	No	No	No	No	No
																															No	No	No	No	No	No	No	No	No	No	No
																															No	No	No	No	No	No	No	No	No	No	No
																															No	No	No	No	No	No	No	No	No	No	No
																															No	No	No	No	No	No	No	No	No	No	No
																															No	No	No	No	No	No	No	No	No	No	No
																															No	No	No	No	No	No	No	No	No	No	No
																															No	No	No	No	No	No	No	No	No	No	No
																															No	No	No	No	No	No	No	No	No	No	No
																															No	No	No	No	No	No	No	No	No	No	No
																															No	No	No	No	No	No	No	No	No	No	No
																															No	No	No	No	No	No	No	No	No	No	No
																															No	No	No	No	No	No	No	No	No	No	No
																															No	No	No	No	No	No	No	No	No	No	No
																															No	No	No	No	No	No	No	No	No	No	No
																															No	No	No	No	No	No	No	No	No	No	No
																															No	No	No	No	No	No	No	No	No	No	No
																															No	No	No	No	No	No	No	No	No	No	No
																															No	No	No	No	No	No	No	No	No	No	No
																															No	No	No	No	No	No	No	No	No	No	No
																															No	No	No	No	No	No	No	No	No	No	No
																															No	No	No	No	No	No	No	No	No	No	No
																															No	No	No	No	No	No	No	No	No	No	No
																															No	No	No	No	No	No	No	No	No	No	No
																															No	No	No	No	No	No	No	No	No	No	No
																															No	No	No	No	No	No	No	No	No	No	No
																															No	No	No	No	No	No	No	No	No	No	No
																															No	No	No	No	No	No	No	No	No	No	No
																															No	No	No	No	No	No	No	No	No	No	No
																															No	No	No	No	No	No	No	No	No	No	No
																															No	No	No	No	No	No	No	No	No	No	No
																															No	No	No	No	No	No	No	No	No	No	No
																															No	No	No	No	No	No	No	No	No	No	No
																															No	No	No	No	No	No	No	No	No	No	No
																															No	No	No	No	No	No	No	No	No	No	No
																															No	No	No	No	No	No	No	No	No	No	No
																															No	No	No	No	No	No	No	No	No	No	No
																															No	No	No	No	No	No	No	No	No	No	No
																															No	No	No	No	No	No	No	No	No	No	No
																															No	No	No	No	No	No	No	No	No	No	No
																															No	No	No	No	No	No	No	No	No	No	No
																															No	No	No	No	No	No	No	No	No	No	No
																															No	No	No	No	No	No	No	No	No	No	No
																															No	No	No	No	No	No	No	No	No	No	No
																															No	No	No	No	No	No	No	No	No	No	No
																															No	No	No	No	No	No	No	No	No	No	No
																															No	No	No	No	No	No	No	No	No	No	No
																															No	No	No	No	No	No	No	No	No	No	No
																															No	No	No	No	No	No	No	No	No	No	No
																															No	No	No	No	No	No	No	No	No	No	No
																															No	No	No	No	No	No	No	No	No	No	No
																															No	No	No	No	No	No	No	No	No	No	No
																															No	No	No	No	No	No	No	No	No	No	No
																															No	No	No	No	No	No	No	No	No	No	No
																															No	No	No	No	No	No	No	No	No	No	No
																															No	No	No	No	No	No	No	No	No	No	No
																															No	No	No	No	No	No	No	No	No	No	No
																															No	No	No	No	No	No	No	No	No	No	No
																															No	No	No	No	No	No	No	No	No	No	No
																															No	No	No	No	No	No	No	No	No	No	No
																															No	No	No	No	No	No	No	No	No	No	No
																															No	No	No	No	No	No	No	No	No	No	No
																															No	No	No	No	No	No	No	No	No	No	No
																															No	No	No	No	No	No	No	No	No	No	No
																															No	No	No	No	No	No	No	No	No	No	No
																															No	No	No	No	No	No	No	No	No	No	No
																															No	No	No	No	No	No	No	No	No	No	No
																															No	No	No	No	No	No	No	No	No	No	No
																															No	No	No	No	No	No	No	No	No	No	No
																															No	No	No	No	No	No	No	No	No	No	No
																															No	No	No	No	No	No	No	No	No	No	No
																															No	No	No	No	No	No	No	No	No	No	No
																															No	No	No	No	No	No	No	No	No	No	No
																															No	No	No	No	No	No	No	No	No	No	No
																															No	No	No	No	No	No	No	No	No	No	No
																															No	No	No	No	No	No	No	No	No	No	No
																															No	No	No	No	No	No	No	No	No	No	No
																															No	No	No	No	No	No	No	No	No	No	No
																															No	No	No	No	No	No	No	No	No	No	No
																															No	No	No	No	No	No	No	No	No	No	No
																															No	No	No	No	No	No	No	No	No	No	No
																															No	No	No	No	No	No	No	No	No	No	No
																															No	No	No	No	No	No	No	No	No	No	No
																															No	No	No	No	No	No	No	No	No	No	No
																															No	No	No	No	No	No	No	No	No	No	No
																															No	No	No	No	No	No	No	No	No	No	No
																															No	No	No	No	No	No	No	No	No	No	No
																															No	No	No	No	No	No	No	No	No	No	No
																															No	No	No	No	No	No	No	No	No	No	No
																															No	No	No	No	No	No	No	No	No	No	No
																															No	No	No	No	No	No	No	No	No	No	No
																															No	No	No	No	No	No	No	No	No	No	No
																															No	No	No	No	No	No	No	No	No	No	No
																															No	No	No	No	No	No	No	No	No	No	No
																															No	No	No	No	No	No	No	No	No	No	No
																															No	No	No	No	No	No	No	No	No	No	No
																															No	No	No	No	No	No	No	No	No	No	No
																															No	No	No	No	No	No	No	No	No	No	No
																															No	No	No	No	No	No	No	No	No	No	No
																															No	No	No	No	No	No	No	No	No	No	No
																															No	No	No	No	No	No	No	No	No	No	No
																															No	No	No	No	No	No	No	No	No	No	No
																															No	No	No	No	No	No	No	No	No	No	No
																															No	No	No	No	No	No	No	No	No	No	No
																															No	No	No	No	No	No	No	No	No	No	No
																															No	No	No	No	No	No	No	No	No	No	No
																															No	No	No	No	No	No	No	No	No	No	No
																															No	No	No	No	No	No	No	No	No	No	No
																															No	No	No	No	No	No	No	No	No	No	No
																															No	No	No	No	No	No	No	No	No	No	No
																															No	No	No	No	No	No	No	No	No	No	No
																															No	No	No	No	No	No	No	No	No	No	No
																															No	No	No	No	No	No	No	No	No	No	No
																															No	No	No	No	No	No	No	No	No	No	No
																															No	No	No	No	No	No	No	No	No	No	No
																															No	No	No	No	No	No	No	No	No	No	No
																															No	No	No	No	No	No	No	No	No	No	No
																															No	No	No	No	No	No	No	No	No	No	No
																															No	No	No	No	No	No	No	No	No	No	No
																															No	No	No	No	No	No	No	No	No	No	No
																															No	No	No	No	No	No	No	No	No	No	No
																															No	No	No	No	No	No	No	No	No	No	No
																															No	No	No	No	No	No	No	No	No	No	No
																															No	No	No	No	No	No	No	No	No	No	No
																															No	No	No	No	No	No	No	No	No	No	No
																															No	No	No	No	No	No	No	No	No	No	No
																															No	No	No	No	No	No	No	No	No	No	No
																															No	No	No	No	No	No	No	No	No	No	No
																															No	No	No	No	No	No	No	No	No	No	No
																															No	No	No	No	No	No	No	No	No	No	No
																															No	No	No	No	No	No	No	No	No	No	No
																															No	No	No	No	No	No	No	No	No	No	No
																															No	No	No	No	No	No	No	No	No	No	No
																															No	No	No	No	No	No	No	No	No	No	No
																															No	No	No	No	No	No	No	No	No	No	No
																															No	No	No	No	No	No	No	No	No	No	No
																															No	No	No	No	No	No	No	No	No	No	No
																															No	No	No	No	No	No	No	No	No	No	No
																															No	No	No	No	No	No	No	No	No	No	No
																															No	No	No	No	No	No	No	No	No	No	No
																															No	No	No	No	No	No	No	No	No	No	No
																															No	No	No	No	No	No	No	No	No	No	No
																															No	No	No	No	No	No	No	No	No	No	No
																															No	No	No	No	No	No	No	No	No	No	No
																															No	No	No	No	No	No	No	No	No	No	No
																															No	No	No	No	No	No	No	No	No	No	No
																															No	No	No	No	No	No	No	No	No	No	No
																															No	No	No	No	No	No	No	No	No	No	No
																															No	No	No	No	No	No	No	No	No	No	No
																															No	No	No	No	No	No	No	No	No	No	No
																															No	No	No	No	No	No	No	No	No	No	No
																															No	No	No	No	No	No	No	No	No	No	No
																															No	No	No	No	No	No	No	No	No	No	No
																															No	No	No	No	No	No	No	No	No	No	No
																															No	No	No	No	No	No	No	No	No	No	No
																															No	No	No	No	No	No	No	No	No	No	No
																															No	No	No	No	No	No	No	No	No	No	No
																															No	No	No	No	No	No	No	No	No	No	No
																															No	No	No	No	No	No	No	No	No	No	No
																															No	No	No	No	No	No	No	No	No	No	No
																															No	No	No	No	No	No	No	No	No	No	No
																															No	No	No	No	No	No	No	No	No	No	No
																															No	No	No	No	No	No	No	No	No	No	No
																															No	No	No	No	No	No	No	No	No	No	No
																															No	No	No	No	No	No	No	No	No	No	No
																															No	No	No	No	No	No	No	No	No	No	No
																															No	No	No	No	No	No	No	No	No	No	No
																															No	No	No	No	No	No	No	No	No	No	No
																															No	No	No	No	No	No	No	No	No	No	No
																															No	No	No	No	No	No	No	No	No	No	No
																															No	No	No	No	No	No	No	No	No	No	No
																															No	No	No	No	No	No	No	No	No	No	No
																															No	No	No	No	No	No	No	No	No	No	No
																															No	No	No	No	No	No	No	No	No	No	No
																															No	No	No	No	No	No	No	No	No	No	No
																															No	No	No	No	No	No	No	No	No	No	No
																															No	No	No	No	No	No	No	No	No	No	No
																															No	No	No	No	No	No	No	No	No	No	No
																															No	No	No	No	No	No	No	No	No	No	No
																															No	No	No	No	No	No	No	No	No	No	No
																															No	No	No	No	No	No	No	No	No	No	No
																															No	No	No	No	No	No	No	No	No	No	No
																															No	No	No	No	No	No	No	No	No	No	No
																															No	No	No	No	No	No	No	No	No	No	No
																															No	No	No	No	No	No	No	No	No	No	No
																															No	No	No	No	No	No	No	No	No	No	No
																															No	No	No	No	No	No	No	No	No	No	No
																															No	No	No	No	No	No	No	No	No	No	No
																															No	No	No	No	No	No	No	No	No	No	No
																															No	No	No	No	No	No	No	No	No	No	No
																															No	No	No	No	No	No	No	No	No	No	No
																															No	No	No	No	No	No	No	No	No	No	No
																															No	No	No	No	No	No	No	No	No	No	No
																															No	No	No	No	No	No	No	No	No	No	No
																															No	No	No	No	No	No	No	No	No	No	No
																															No	No	No	No	No	No	No	No	No	No	No
																															No	No	No	No	No	No	No	No	No	No	No
																															No	No	No	No	No	No	No	No	No	No	No
																															No	No	No	No	No	No	No	No	No	No	No
																															No	No	No	No	No	No	No	No	No	No	No
																															No	No	No	No	No	No	No	No	No	No	No
																															No	No	No	No	No	No	No	No	No	No	No
																															No	No	No	No	No	No	No	No	No	No	No
																															No	No	No	No	No	No	No	No	No	No	No
																															No	No	No	No	No	No	No	No	No	No	No
																															No	No	No	No	No	No	No	No	No	No	No
																															No	No	No	No	No	No	No	No	No	No	No
																															No	No	No	No	No	No	No	No	No	No	No
																															No	No	No	No	No	No	No	No	No	No	No
																															No	No	No	No	No	No	No	No	No	No	No
																															No	No	No	No	No	No	No	No	No	No	No
																															No	No	No	No	No	No	No	No	No	No	No
																															No	No	No	No	No	No	No	No	No	No	No
																															No	No	No	No	No	No	No	No	No	No	No
																															No	No	No	No	No	No	No	No	No	No	No
																															No	No	No	No	No	No	No	No	No	No	No
																															No	No	No	No	No	No	No	No	No	No	No
																															No	No	No	No	No	No	No	No	No	No	No
																															No	No	No	No	No	No	No	No	No	No	No
																															No	No	No	No	No	No	No	No	No	No	No
																															No	No	No	No	No	No	No	No	No	No	No
																															No	No	No	No	No	No	No	No	No	No	No
																															No	No	No	No	No	No	No	No	No	No	No
																															No	No	No	No	No	No	No	No	No	No	No
																															No	No	No	No	No	No	No	No	No	No	No
																															No	No	No	No	No	No	No	No	No	No	No
																															No	No	No	No	No	No	No	No	No	No	No
																															No	No	No	No	No	No	No	No	No	No	No
																															No	No	No	No	No	No	No	No	No	No	No
																															No	No	No	No	No	No	No	No	No	No	No
																															No	No	No	No	No	No	No	No	No	No	No
																															No	No	No	No	No	No	No	No	No	No	No
																															No	No	No	No	No	No	No	No	No	No	No
																															No	No	No	No	No	No	No	No	No	No	No
																															No	No	No	No	No	No	No	No	No	No	No
																															No	No	No	No	No	No	No	No	No	No	No
																															No	No	No	No	No	No	No	No	No	No	No
																															No	No	No	No	No	No	No	No	No	No	No
																															No	No	No	No	No	No	No	No	No	No	No
																															No	No	No	No	No	No	No	No	No	No	No
																															No	No	No	No	No	No	No	No	No	No	No
																															No	No	No	No	No	No	No	No	No	No	No
																															No	No	No	No	No	No	No	No	No	No	No
																															No	No	No	No	No	No	No	No	No	No	No
																															No	No	No	No	No	No	No	No	No	No	No
																															No	No	No	No	No	No	No	No	No	No	No
																															No	No	No	No	No	No	No	No	No	No	No
																															No	No	No	No	No	No	No	No	No	No	No
																															No	No	No	No	No	No	No	No	No	No	No
																															No	No	No	No	No	No	No	No	No	No	No
																															No	No	No	No	No	No	No	No	No	No	No
																															No	No	No	No	No	No	No	No	No	No	No
																															No	No	No	No	No	No	No	No	No	No	No
																															No	No	No	No	No	No	No	No	No	No	No
																															No	No	No	No	No	No	No	No	No	No	No
																															No	No	No	No	No	No	No	No	No	No	No
																															No	No	No	No	No	No	No	No	No	No	No
																															No	No	No	No	No	No	No	No	No	No	No
																															No	No	No	No	No	No	No	No	No	No	No
																															No	No	No	No	No	No	No	No	No	No	No
																															No	No	No	No	No	No	No	No	No	No	No
																															No	No	No	No	No	No	No	No	No	No	No
																															No	No	No	No	No	No	No	No	No	No	No
																															No	No	No	No	No	No	No	No	No	No	No
																															No	No	No	No	No	No	No	No	No	No	No
																															No	No	No	No	No	No	No	No	No	No	No
																															No	No	No	No	No	No	No	No	No	No	No
																															No	No	No	No	No	No	No	No	No	No	No
																															No	No	No	No	No	No	No	No	No	No	No
																															No	No	No	No	No	No	No	No	No	No	No
																															No	No	No	No	No	No	No	No	No	No	No
																															No	No	No	No	No	No	No	No	No	No	No
																															No	No	No	No	No	No	No	No	No	No	No
																															No	No	No	No	No	No	No	No	No	No	No
																															No	No	No	No	No	No	No	No	No	No	No
																															No	No	No	No	No	No	No	No	No	No	No
																															No	No	No	No	No	No	No	No	No	No	No
																															No	No	No	No	No	No	No	No	No	No	No
																															No	No	No	No	No	No	No	No	No	No	No
																															No	No	No	No	No	No	No	No	No	No	No
																															No	No	No	No	No	No	No	No	No	No	No
																															No	No	No	No	No	No	No	No	No	No	No
																															No	No	No	No	No	No	No	No	No	No	No
																															No	No	No	No	No	No	No	No	No	No	No
																															No	No	No	No	No	No	No	No	No	No	No
																															No	No	No	No	No	No	No	No	No	No	No
																															No	No	No	No	No	No	No	No	No	No	No
																															No	No	No	No	No	No	No	No	No	No	No
																															No	No	No	No	No	No	No	No	No	No	No
																															No	No	No	No	No	No	No	No	No	No	No
																															No	No	No	No	No	No	No	No	No	No	No
																															No	No	No	No	No	No	No	No	No	No	No
																															No	No	No	No	No	No	No	No	No	No	No
																															No	No	No	No	No	No	No	No	No	No	No
																															No	No	No	No	No	No	No	No	No	No	No
																															No	No	No	No	No	No	No	No	No	No	No
																															No	No	No	No	No	No	No	No	No	No	No
																															No	No	No	No	No	No	No	No	No	No	No
																															No	No	No	No	No	No	No	No	No	No	No
																															No	No	No	No	No	No	No	No	No	No	No
																															No	No	No	No	No	No	No	No	No	No	No
																															No	No	No	No	No	No	No	No	No	No	No
																															No	No	No	No	No	No	No	No	No	No	No
																															No	No	No	No	No	No	No	No	No	No	No
																															No	No	No	No	No	No	No	No	No	No	No
																															No	No	No	No	No	No	No	No	No	No	No
																															No	No	No	No	No	No	No	No	No	No	No
																															No	No	No	No	No	No	No	No	No	No	No
																															No	No	No	No	No	No	No	No	No	No	No
																															No	No	No	No	No	No	No	No	No	No	No
																															No	No	No	No	No	No	No	No	No	No	No
																															No	No	No	No	No	No	No	No	No	No	No
																															No	No	No	No	No	No	No	No	No	No	No
																															No	No	No	No	No	No	No	No	No	No	No
																															No	No	No	No	No	No	No	No	No	No	No
																															No	No	No	No	No	No	No	No	No	No	No
																															No	No	No	No	No	No	No	No	No	No	No
																															No	No	No	No	No	No	No	No	No	No	No
																															No	No	No	No	No	No	No	No	No	No	No
																															No	No	No	No	No	No	No	No	No	No	No
																															No	No	No	No	No	No	No	No	No	No	No
																															No	No	No	No	No	No	No	No	No	No	No
																															No	No	No	No	No	No	No	No	No	No	No
																															No	No	No	No	No	No	No	No	No	No	No
																															No	No	No	No	No	No	No	No	No	No	No
																															No	No	No	No	No	No	No	No	No	No	No
																															No	No	No	No	No	No	No	No	No	No	No
																															No	No	No	No	No	No	No	No	No	No	No
																															No	No	No	No	No	No	No	No	No	No	No
																															No	No	No	No	No	No	No	No	No	No	No
																															No	No	No	No	No	No	No	No	No	No	No
																															No	No	No	No	No	No	No	No	No	No	No
																															No	No	No	No	No	No	No	No	No	No	No
																															No	No	No	No	No	No	No	No	No	No	No
																															No	No	No	No	No	No	No	No	No	No	No
																															No	No	No	No	No	No	No	No	No	No	No
[truncated: 7 more columns]
